# Supplementary material for: Giant worm-shaped ESCRT scaffolds surround actin-independent integrin clusters
Source: J Cell Biol. 2023 May 18;222(7):e202205130. doi: 10.1083/jcb.202205130 (PMC10200693; doi:10.1083/jcb.202205130)
Supplement: Table S1 — shows IST1 pulldown mass spectrometry results. [file JCB_202205130_TableS1.xlsx]

## Sheet: Raw data donors 1 and 2
Checked	Protein FDR Confidence: Combined	Master	Accession	Description	Exp. q-value: Combined	Sum PEP Score	Coverage [%]	# Peptides	# PSMs	# Unique Peptides	# AAs	MW [kDa]	calc. pI	Score Mascot: Mascot	Score Sequest HT: Sequest HT	# Peptides (by Search Engine): Mascot	# Peptides (by Search Engine): Sequest HT	Biological Process	Cellular Component	Molecular Function	Pfam IDs	Entrez Gene ID	Ensembl Gene ID	Gene Symbol	Chromosome	WikiPathways	KEGG Pathways	Reactome Pathways	# Protein Pathway Groups	# Razor Peptides	Abundance Ratio: (with serum, beads-only) / (without serum, pull-down)	Abundance Ratio: (with serum, pull-down) / (without serum, pull-down)	Abundance Ratio Adj. P-Value: (with serum, beads-only) / (without serum, pull-down)	Abundance Ratio Adj. P-Value: (with serum, pull-down) / (without serum, pull-down)	Abundance Ratio Variability [%]: (with serum, beads-only) / (without serum, pull-down)	Abundance Ratio Variability [%]: (with serum, pull-down) / (without serum, pull-down)	Abundances (Grouped): without serum, pull-down	Abundances (Grouped): with serum, pull-down	Abundances (Grouped): with serum, beads-only	Abundances (Grouped) CV [%]: without serum, pull-down	Abundances (Grouped) CV [%]: with serum, pull-down	Abundances (Grouped) CV [%]: with serum, beads-only		Abundances (Normalized): F3: Sample, 1, without serum, pull-down	Abundances (Normalized): F6: Sample, 2, without serum, pull-down		Abundances (Normalized): F2: Sample, 1, with serum, pull-down	Abundances (Normalized): F5: Sample, 2, with serum, pull-down
FALSE	High	Master Protein	Q09666-1	Neuroblast differentiation-associated protein AHNAK [OS=Homo sapiens]	0	5528.71	84	463	7359	316	5890	628.7	6.15	88633	9634.92	394	462	cell organization and biogenesis;regulation of biological process	cytoplasm;cytoskeleton;cytosol;membrane;nucleus	protein binding;RNA binding;structural molecule activity		79026	ENSG00000124942.13	AHNAK	11				0	172	0.043	1.318	0.647761	0.976148	0.25	18.11	125.8	167.3	6.9	30.49	13.65	34.54		2.89271e+09	1.86649e+09		3.40441e+09	2.80489e+09
FALSE	High	Master Protein	Q6ZQN2	cDNA FLJ46846 fis, clone UTERU3004635, moderately similar to Neuroblast differentiation associated protein AHNAK [OS=Homo sapiens]	0	1791.02	84	148	2587	1	1714	180.6	6.15	29126	3345.31	130	148	cell organization and biogenesis;regulation of biological process	cytoplasm;cytoskeleton;cytosol;membrane;nucleus	protein binding;RNA binding;structural molecule activity		79026		AHNAK	11				0	0		100		2.96014e-16		0		300			60.14						584763	235823
FALSE	High	Master Protein	P08670	Vimentin [OS=Homo sapiens]	0	1375.12	98	90	2431	14	466	53.6	5.12	29070	3186.99	70	88	cell differentiation;cell organization and biogenesis;cellular component movement;metabolic process;regulation of biological process;response to stimulus	cytoplasm;cytoskeleton;cytosol;membrane	protein binding;RNA binding;structural molecule activity	Pf00038, Pf04111, Pf04156, Pf04732, Pf05622, Pf10186	7431	ENSG00000026025.15	VIM	10	Allograft Rejection; Spinal Cord Injury; Primary Focal Segmental Glomerulosclerosis FSGS; Apoptosis-related network due to altered Notch3 in ovarian cancer; Striated Muscle Contraction; TGF-B Signaling in Thyroid Cells for Epithelial-Mesenchymal Transition; T-Cell antigen Receptor (TCR) Signaling Pathway	Epstein-Barr virus infection; MicroRNAs in cancer	Interleukin-4 and 13 signaling; Caspase-mediated cleavage of cytoskeletal proteins; Striated Muscle Contraction	20	97	0.108	0.735	0.807875	0.976148	0.15	22.5	154.1	121.5	24.4	9.9	30.44	38.77		6.80064e+09	7.82399e+09		7.15386e+09	4.61972e+09
FALSE	High	Master Protein	B3KRK8	cDNA FLJ34494 fis, clone HLUNG2005030, highly similar to VIMENTIN [OS=Homo sapiens]	0	1157.14	95	75	2051	1	407	46.9	5	24858	2639.43	58	73	cell differentiation;cell organization and biogenesis;cellular component movement;regulation of biological process;response to stimulus	cytoplasm;cytoskeleton;cytosol;membrane	protein binding;RNA binding;structural molecule activity	Pf00038, Pf04732, Pf10186	7431		VIM	10	Apoptosis-related network due to altered Notch3 in ovarian cancer; Striated Muscle Contraction; T-Cell antigen Receptor (TCR) Signaling Pathway			3	0	0.01	0.257	5.80793e-17	0.0905322	0	2.34	238.7	61.3		72.77	45.31			1.38506e+07	4.43927e+06		2.80665e+06	1.44465e+06
FALSE	High	Master Protein	P35579-1	Myosin-9 [OS=Homo sapiens]	0	875.842	50	103	810	102	1960	226.4	5.6	8651	859.84	87	101	cell differentiation;cell organization and biogenesis;cellular component movement;metabolic process;regulation of biological process;response to stimulus;transport	cytoplasm;cytoskeleton;cytosol;extracellular;membrane;nucleus	catalytic activity;motor activity;nucleotide binding;protein binding;RNA binding;transporter activity	Pf00063, Pf01442, Pf01496, Pf01576, Pf01765, Pf02736, Pf03962, Pf04111, Pf04156, Pf05911, Pf06637, Pf07888, Pf09731, Pf11068, Pf11559, Pf12128, Pf13094	4627	ENSG00000100345.20	MYH9	22	Primary Focal Segmental Glomerulosclerosis FSGS; VEGFA-VEGFR2 Signaling Pathway	Tight junction; Regulation of actin cytoskeleton; Salmonella infection	RHO GTPases activate PAKs; EPHA-mediated growth cone collapse; RHO GTPases Activate ROCKs; Sema4D induced cell migration and growth-cone collapse; Regulation of actin dynamics for phagocytic cup formation; RHO GTPases activate CIT; RHO GTPases activate PKNs	23	1	0.671	0.857	0.985542	0.985367	44.83	118.54	144	116.2	39.8	33.2	51.18	104.4		1.97549e+08	3.18753e+08		2.95759e+08	1.38581e+08
FALSE	High	Master Protein	H6VRF8	keratin 1 [OS=Homo sapiens]	0	804.413	71	61	1878	54	644	66	8.12	31569	2418.09	48	61	cell death;defense response;metabolic process;regulation of biological process;response to stimulus;transport	cytoskeleton;cytosol;extracellular;membrane;nucleus	catalytic activity;motor activity;protein binding;receptor activity;structural molecule activity	Pf00038, Pf01576, Pf05103, Pf05957, Pf12128, Pf13166, Pf13514	3848		KRT1	12	Corticotropin-releasing hormone signaling pathway			1	7	1.985	0.881	0.718417	0.999842	66.07	8.06	60.9	68.2	170.9	30.59	30.72	17.53		1.08013e+09	1.67642e+09		1.20884e+09	1.87975e+09
FALSE	High	Master Protein	Q53GK6	Beta actin variant [OS=Homo sapiens]	0	640.751	75	33	839	1	375	41.7	5.48	12144	1094.49	30	32	cell organization and biogenesis;cellular component movement;metabolic process;regulation of biological process;response to stimulus	cytoplasm;cytoskeleton;cytosol;membrane;nucleus	DNA binding;nucleotide binding;protein binding;structural molecule activity	Pf00022	60		ACTB	7	Arrhythmogenic Right Ventricular Cardiomyopathy; Pathogenic Escherichia coli infection; Myometrial Relaxation and Contraction Pathways; Focal Adhesion; Fas Ligand (FasL) pathway and Stress induction of Heat Shock Proteins (HSP) regulation; Regulation of Actin Cytoskeleton			6	0	7.035	0.527	0.647761	0.976148	11.8	16.25	24.5	11.1	264.4	58.56	13.46	104.45		4.04696e+06	9.76641e+06		3.13507e+06	2.59032e+06
FALSE	High	Master Protein	P63261	Actin, cytoplasmic 2 [OS=Homo sapiens]	0	632.304	75	33	836	1	375	41.8	5.48	11945	1094.49	30	32	cell organization and biogenesis;cellular component movement;regulation of biological process;response to stimulus	cytoplasm;cytoskeleton;cytosol;membrane;nucleus	nucleotide binding;protein binding;structural molecule activity	Pf00022	71	ENSG00000184009.9	ACTG1	17	Arrhythmogenic Right Ventricular Cardiomyopathy; Pathogenic Escherichia coli infection; Common Pathways Underlying Drug Addiction; Myometrial Relaxation and Contraction Pathways; Focal Adhesion; Fas Ligand (FasL) pathway and Stress induction of Heat Shock Proteins (HSP) regulation; Striated Muscle Contraction; Regulation of Actin Cytoskeleton	Oxytocin signaling pathway; Vibrio cholerae infection; Pathogenic Escherichia coli infection; Adherens junction; Phagosome; Hypertrophic cardiomyopathy (HCM); Hippo signaling pathway; Leukocyte transendothelial migration; Arrhythmogenic right ventricular cardiomyopathy (ARVC); Proteoglycans in cancer; Shigellosis; Thyroid hormone signaling pathway; Viral myocarditis; Apoptosis; Rap1 signaling pat…	Signaling by BRAF and RAF fusions; Formation of annular gap junctions; Cell-extracellular matrix interactions; MAP2K and MAPK activation; Clathrin-mediated endocytosis; Interaction between L1 and Ankyrins; VEGFA-VEGFR2 Pathway; RHO GTPases activate IQGAPs; Signaling by RAS mutants; Recycling pathway of L1; Signaling by high-kinase activity BRAF mutants; Signaling by moderate kinase activity BRAF …	80	47	0.763	0.459	0.985542	0.80927	21.62	23.78	96.2	50.2	153.5	55.2	43.2	68.24		6.85955e+08	1.56426e+09		7.41539e+08	3.94498e+08
FALSE	High	Master Protein	F1T0I1	Protein transport protein Sec16 [OS=Homo sapiens]	0	606.262	41	62	715	2	2334	249.3	5.85	8459	896.86	59	60	cell organization and biogenesis;transport	cytosol;endoplasmic reticulum;Golgi;membrane	protein binding	Pf12931, Pf12932	9919	ENSG00000148396.18	SEC16A	9				0	63	0.027	0.932	0.647761	0.976148	0.02	13.33	168.8	130.5	0.7	13.41	32.49	90.99		1.61653e+08	1.95526e+08		1.08819e+08	1.73731e+08
FALSE	High	Master Protein	J3KNL6	Protein transport protein Sec16 [OS=Homo sapiens]	0	595.378	40	61	717	1	2357	251.7	5.8	8400	897.02	59	59	cell organization and biogenesis;transport	cytosol;endoplasmic reticulum;Golgi;membrane	protein binding	Pf12931, Pf12932	9919	ENSG00000148396.18	SEC16A	9				0	0	0.01	1.027	5.80793e-17	0.976148	0	60.66	148	152		5.61	58.28			757322	819852		522163	1.25426e+06
FALSE	High	Master Protein	P35527	Keratin, type I cytoskeletal 9 [OS=Homo sapiens]	0	525.936	80	41	952	40	623	62	5.24	14964	1093.16	38	40	cell death;cell organization and biogenesis	cytosol;membrane;nucleus	structural molecule activity	Pf00038, Pf13166	3857	ENSG00000171403.9	KRT9	17			Formation of the cornified envelope	3	0	3.009	1.111	0.647761	0.976148	15.47	29.14	53.4	60.1	186.5	9.73	36.22	1.09		4.80095e+08	5.51014e+08		4.45704e+08	7.52611e+08
FALSE	High	Master Protein	B2R659	cDNA, FLJ92803, highly similar to Homo sapiens hydroxysteroid (17-beta) dehydrogenase 4 (HSD17B4), mRNA [OS=Homo sapiens]	0	515.31	60	47	545	7	736	79.6	8.9	8977	727.64	42	46	cell differentiation;metabolic process	membrane;mitochondrion;organelle lumen	catalytic activity;protein binding	Pf00106, Pf01575, Pf02036, Pf08659, Pf13452, Pf13561, Pf14864	3295		HSD17B4	5	Steroid Biosynthesis	Peroxisome; Metabolic pathways; Primary bile acid biosynthesis		4	43	0.135	0.767	0.88611	0.976148	1.1	20.64	158.3	130.1	11.6	19.52	46.65	87.77		2.29326e+08	3.02755e+08		1.5375e+08	3.05135e+08
FALSE	High	Master Protein	P35908	Keratin, type II cytoskeletal 2 epidermal [OS=Homo sapiens]	0	515.11	79	52	816	35	639	65.4	8	11166	939.72	48	51	cell death;cell organization and biogenesis;cell proliferation;cellular component movement;metabolic process	cytoskeleton;cytosol;membrane;nucleus	protein binding;structural molecule activity	Pf00038, Pf08614, Pf12128, Pf13166	3849	ENSG00000172867.3	KRT2	12			Formation of the cornified envelope	3	13	2.866	1.284	0.653992	0.976148	64.58	6.26	47.9	65.5	186.6	11.64	8.87	28.27		3.04136e+08	3.5869e+08		4.2394e+08	4.80706e+08
FALSE	High	Master Protein	P11142-1	Heat shock cognate 71 kDa protein [OS=Homo sapiens]	0	496.52	60	43	670	36	646	70.9	5.52	9891	813.61	39	42	cell communication;cell organization and biogenesis;metabolic process;regulation of biological process;response to stimulus;transport	cytoplasm;cytosol;endosome;extracellular;membrane;nucleus;organelle lumen;spliceosomal complex	catalytic activity;nucleotide binding;protein binding;RNA binding	Pf00012, Pf02463, Pf06723	3312	ENSG00000109971.13	HSPA8	11	Parkin-Ubiquitin Proteasomal System pathway; MAPK Signaling Pathway; Exercise-induced Circadian Regulation	Influenza A; Protein processing in endoplasmic reticulum; Epstein-Barr virus infection; Legionellosis; Measles; MAPK signaling pathway; Longevity regulating pathway - multiple species; Antigen processing and presentation; Estrogen signaling pathway; Toxoplasmosis; Spliceosome; Endocytosis	Protein methylation; Clathrin-mediated endocytosis; Regulation of HSF1-mediated heat shock response; Golgi Associated Vesicle Biogenesis; GABA synthesis, release, reuptake and degradation; Lysosome Vesicle Biogenesis; CHL1 interactions; AUF1 (hnRNP D0) binds and destabilizes mRNA; Attenuation phase; Neutrophil degranulation; mRNA Splicing - Major Pathway; Interleukin-4 and 13 signaling; HSP90 cha…	52	7	0.437	0.979	0.98922	0.976148	7.63	21.01	121.2	149.6	29.2	0.96	19.01	67.72		5.97014e+08	5.8898e+08		8.37548e+08	6.39054e+08
FALSE	High	Master Protein	Q12768	WASH complex subunit 5 [OS=Homo sapiens]	0	484.315	51	60	530	60	1159	134.2	6.98	5904	571.83	58	59	cell organization and biogenesis;transport	cytoplasm;cytosol;endoplasmic reticulum;endosome	protein binding	Pf10266	9897	ENSG00000164961.15	KIAA0196; WASHC5	8		Endocytosis		1	0	0.102	0.955	0.789629	0.976148	1.89	82.64	140.3	145.5	14.2	50.76	26.91	30.53		1.90599e+08	8.99136e+07		1.12022e+08	1.64672e+08
FALSE	High	Master Protein	P21333	Filamin-A [OS=Homo sapiens]	0	481.719	38	74	509	69	2647	280.6	6.06	5189	408.28	73	74	cell organization and biogenesis;cellular component movement;metabolic process;regulation of biological process;response to stimulus;transport	cytoplasm;cytoskeleton;cytosol;extracellular;membrane;nucleus	protein binding;RNA binding;signal transducer activity	Pf00307, Pf00630	2316	ENSG00000196924.14	FLNA	X	Androgen receptor signaling pathway; Prolactin Signaling Pathway; Focal Adhesion; Hypothesized Pathways in Pathogenesis of Cardiovascular Disease; MAPK Signaling Pathway; IL-4 Signaling Pathway	Salmonella infection; Focal adhesion; Proteoglycans in cancer; MAPK signaling pathway	Platelet degranulation ; RHO GTPases activate PAKs; Cell-extracellular matrix interactions; GP1b-IX-V activation signalling	22	5	3.293	0.328	0.647761	0.276459	159.26	3.87	71.5	20.9	207.6	19.6	29.54	95.2		8.42918e+07	6.37671e+07		1.73009e+07	2.64354e+07
FALSE	High	Master Protein	P13645	Keratin, type I cytoskeletal 10 [OS=Homo sapiens]	0	474.722	56	42	757	33	584	58.8	5.21	12543	976.96	38	42	cell death;cell differentiation;metabolic process	cytoplasm;cytoskeleton;cytosol;membrane;nucleus	structural molecule activity	Pf00038, Pf04111	3858	ENSG00000186395.7	KRT10	17		Staphylococcus aureus infection	Formation of the cornified envelope	4	12	3.222	1.146	0.647761	0.976148	59.63	1.19	67.2	77.8	154.9	22.12	19.66	28.04		6.62706e+08	9.08393e+08		7.81261e+08	1.03348e+09
FALSE	High	Master Protein	P11940-1	Polyadenylate-binding protein 1 [OS=Homo sapiens]	0	463.68	61	44	577	26	636	70.6	9.5	7162	696.37	39	43	metabolic process;regulation of biological process	cytoplasm;cytosol;membrane;nucleus;spliceosomal complex	protein binding;RNA binding;translation regulator activity	Pf00076, Pf00658, Pf13893, Pf14259	26986	ENSG00000070756.15	PABPC1	8	Translation Factors; Endoderm Differentiation	RNA degradation; mRNA surveillance pathway; RNA transport	AUF1 (hnRNP D0) binds and destabilizes mRNA; L13a-mediated translational silencing of Ceruloplasmin expression; Regulation of expression of SLITs and ROBOs; Nonsense Mediated Decay (NMD) independent of the Exon Junction Complex (EJC); Translation initiation complex formation; Nonsense Mediated Decay (NMD) enhanced by the Exon Junction Complex (EJC); Deadenylation of mRNA	24	19	0.101	1.215	0.786115	0.976148	0.79	0.59	127.1	164.9	8	14.75	9.67	75.93		3.50262e+08	4.31829e+08		4.71247e+08	5.40459e+08
FALSE	High	Master Protein	P07355	Annexin A2 [OS=Homo sapiens]	0	453.548	81	44	603	44	339	38.6	7.75	7824	707.96	35	43	cell organization and biogenesis;metabolic process;regulation of biological process;response to stimulus;transport	cell surface;cytoplasm;cytosol;endoplasmic reticulum;endosome;extracellular;membrane;nucleus;organelle lumen	enzyme regulator activity;metal ion binding;protein binding;RNA binding	Pf00191	302	ENSG00000182718.16	ANXA2	15	Prostaglandin Synthesis and Regulation		Dissolution of Fibrin Clot; Gene and protein expression by JAK-STAT signaling after Interleukin-12 stimulation; Smooth Muscle Contraction; Neutrophil degranulation; Interleukin-12 family signaling	12	0	1.118	0.913	0.918196	0.980028	35.67	32.56	85.6	86.9	127.5	3.09	33.29	79.41		2.68638e+08	2.80642e+08		2.194e+08	3.54505e+08
FALSE	High	Master Protein	B4DSD0	cDNA FLJ59409, highly similar to Peroxisomal multifunctional enzyme type 2 [OS=Homo sapiens]	0	450.822	53	41	464	1	712	77.5	8.63	7912	623.3	36	41	cell differentiation;metabolic process	membrane;mitochondrion;organelle lumen	catalytic activity;protein binding	Pf00106, Pf01575, Pf02036, Pf08659, Pf13452, Pf13561, Pf14864	3295		HSD17B4	5	Steroid Biosynthesis			1	0	0.01	0.01	5.80793e-17	2.96014e-16	0	0	300								388409
FALSE	High	Master Protein	A4QN19	Protein transport protein Sec16 [OS=Homo sapiens]	0	421.452	38	46	529	2	1727	186.4	5.4	6289	653.54	44	45	cell organization and biogenesis;transport	cytosol;endoplasmic reticulum;Golgi;membrane	protein binding	Pf12931, Pf12932	9919		SEC16A	9				0	0	0.01	0.587	5.80793e-17	0.976148	0	43.2	189.3	110.7		108.34	32.46			894723	118505		240468	150698
FALSE	High	Master Protein	Q16555-1	Dihydropyrimidinase-related protein 2 [OS=Homo sapiens]	0	411.425	71	30	523	30	572	62.3	6.38	7155	668.21	29	29	cell differentiation;cell organization and biogenesis;cellular component movement;development;metabolic process;regulation of biological process;response to stimulus;transport	cytoplasm;cytoskeleton;cytosol;membrane	catalytic activity;protein binding	Pf01979, Pf07969, Pf13147, Pf13594	1808	ENSG00000092964.17	DPYSL2	8	Regulation of Microtubule Cytoskeleton; Brain-Derived Neurotrophic Factor (BDNF) signaling pathway	Axon guidance	Recycling pathway of L1; CRMPs in Sema3A signaling	9	0	0.196	0.94	0.95934	0.976148	3.47	89.05	123.9	151.9	24.2	51.95	16.74	57.27		3.07706e+08	1.42383e+08		2.27903e+08	2.89091e+08
FALSE	High	Master Protein	Q8WWM7-1	ataxin-2-like protein [OS=Homo sapiens]	0	407.134	42	39	649	3	1075	113.3	8.59	6159	688.04	36	38	cell organization and biogenesis;regulation of biological process	cytoplasm;cytosol;membrane;nucleus	protein binding;RNA binding	Pf06741, Pf07145, Pf09770, Pf14438	11273	ENSG00000168488.18	ATXN2L	16				0	40	0.065	0.946	0.653992	0.976148	0.32	1	152.1	143	4.9	0.48	4.73	73.61		2.12224e+08	2.13667e+08		1.93651e+08	2.07068e+08
FALSE	High	Master Protein	Q5SW79-1	Centrosomal protein of 170 kDa [OS=Homo sapiens]	0	385.876	41	53	423	2	1584	175.2	7.11	4101	410.32	49	52		cytoplasm;cytoskeleton;cytosol;membrane	protein binding	Pf00498, Pf15308	9859	ENSG00000276725.4; ENSG00000143702.15	CEP170	1; CHR_HSCHR1_3_CTG32_1				0	51	0.026	1.188	0.647761	0.976148	0.09	16.3	140.6	158.1	1.3	7.77	5.89	93.54		1.06905e+08	9.57636e+07		1.09138e+08	1.18632e+08
FALSE	High	Master Protein	B2RTS4	centrosomal protein 170kDa [OS=Homo sapiens]	0	380.639	44	53	415	0	1486	164.5	7.24	4023	405.53	49	52		cytosol;membrane	protein binding	Pf00498, Pf15308	9859		CEP170	1				0	2	0.01	1.251	5.80793e-17	0.976148	0	67.88	127.5	172.5		77.29	19.67			476437	139704		401328	303299
FALSE	High	Master Protein	H3BUF6	ataxin-2-like protein [OS=Homo sapiens]	0	377.371	41	37	593	1	1068	112.6	8.69	5736	614.63	34	36	cell organization and biogenesis;regulation of biological process	cytosol;membrane	protein binding;RNA binding	Pf06741, Pf07145, Pf09770, Pf14438	11273	ENSG00000168488.18	ATXN2L	16				0	0	0.01	1.203	5.80793e-17	0.976148	0	3.64	136.2	163.8		2.02	5.48			535240	550719		628481	679199
FALSE	High	Master Protein	E7EPN9	Protein Prrc2c [OS=Homo sapiens]	0	371.891	26	54	442	40	2819	308.6	9.07	4012	439.39	51	54	cell differentiation	membrane	protein binding;RNA binding	Pf07001	23215	ENSG00000117523.15	PRRC2C	1				0	16	0.045	0.904	0.647761	0.986591	0.05	12.03	162.1	137.4	0.5	18.81	6.63	96.49		7.63882e+07	9.98306e+07		7.06289e+07	7.75819e+07
FALSE	High	Master Protein	A6H8X9	centrosomal protein 170kDa [OS=Homo sapiens]	0	370.113	44	51	404	1	1460	161.3	7.01	4035	394.75	47	50		cytosol;membrane	protein binding	Pf00498, Pf15308	9859		CEP170	1				0	0	0.01	1.047	5.80793e-17	0.976148	0	34.54	146.5	153.5		38.91	7.27			342001	194422		284338	256527
FALSE	High	Master Protein	B7ZME8	FAM21A protein [OS=Homo sapiens]	0	362.599	34	32	266	8	1320	145	4.79	3975	385.5	28	32	transport	cytosol;endosome;membrane		Pf15255	387680		FAM21A; WASHC2A	10				0	23	0.118	1.337	0.837951	0.976148	0.46	55.32	127.3	171.6	1.2	45.74	7.36	120.53		4.66894e+07	2.38677e+07		4.27177e+07	4.74084e+07
FALSE	High	Master Protein	Q6P2E9-1	Enhancer of mRNA-decapping protein 4 [OS=Homo sapiens]	0	341.949	42	40	426	40	1401	151.6	5.86	4615	466.52	40	38	metabolic process	cytoplasm;cytosol;membrane;nucleus	protein binding	Pf00400	23644	ENSG00000038358.14	EDC4	16		RNA degradation	mRNA decay by 5' to 3' exoribonuclease	4	0	0.03	0.854	0.647761	0.983286	0.06	20.01	165.9	131.3	2.8	3.44	20.17	21.67		1.00629e+08	9.58454e+07		6.73301e+07	8.9737e+07
FALSE	High	Master Protein	A0A096LPC5	WASH complex subunit 2C [OS=Homo sapiens]	0	340.543	34	29	256	1	1341	147.1	4.81	3951	392.01	24	29	regulation of biological process;transport	cytosol;endosome;membrane	protein binding	Pf15255	253725	ENSG00000172661.17	FAM21C; WASHC2C	10				0	6	0.01	1.793	5.80793e-17	0.696024	0	95.13	105.2	194.8		57.8	0.24			4.15063e+06	1.74223e+06		4.96744e+06	4.98454e+06
FALSE	High	Master Protein	A0A0A0MT60	peptidylprolyl isomerase [OS=Homo sapiens]	0	339.439	35	38	301	38	1244	136.2	5.21	4138	378.88	36	36	cell differentiation;cell organization and biogenesis;cellular component movement;metabolic process;regulation of biological process;transport	cytoplasm;cytoskeleton;endosome;extracellular;Golgi;membrane;nucleus	catalytic activity;metal ion binding;motor activity;protein binding;structural molecule activity;transporter activity	Pf00038, Pf00254, Pf00769, Pf01442, Pf01496, Pf01576, Pf01875, Pf02463, Pf03938, Pf03961, Pf03962, Pf04111, Pf04156, Pf04849, Pf05029, Pf05483, Pf05557, Pf05622, Pf05667, Pf05701, Pf05911, Pf06160, Pf06248, Pf07111, Pf07200, Pf07888, Pf07926, Pf08317, Pf08614, Pf08703, Pf09726, Pf09728, Pf09730, Pf09731, Pf09744, Pf09755, Pf09789, Pf10174, Pf10186, Pf10211, Pf10234, Pf10498, Pf11559, Pf12128, Pf1…	23307	ENSG00000119321.8	FKBP15	9	TYROBP Causal Network			1	0	0.149	1.089	0.922847	0.976148	7.39	125.23	138.7	150.3	11	75.15	19.13	87.78		1.22981e+08	3.76346e+07		6.43075e+07	8.44234e+07
FALSE	High	Master Protein	P02538	Keratin, type II cytoskeletal 6A [OS=Homo sapiens]	0	337.12	60	48	482	4	564	60	8	6273	483.72	43	45	cell death;cell differentiation;cell organization and biogenesis;defense response;metabolic process;regulation of biological process;response to stimulus	cytosol;membrane;nucleus	protein binding;structural molecule activity	Pf00038, Pf04111, Pf13166	3853	ENSG00000205420.10	KRT6A	12	Ectoderm Differentiation		Formation of the cornified envelope	4	24	2.742	0.569	0.653992	0.976148	45.28	20.98	80.2	50.6	169.3	2.57	69.54	75.79		8.14896e+07	8.45041e+07		3.05345e+07	8.96096e+07
FALSE	High	Master Protein	P08779	Keratin, type I cytoskeletal 16 [OS=Homo sapiens]	0	330.236	73	41	489	20	473	51.2	5.05	6513	508.23	38	41	cell death;cell differentiation;cell organization and biogenesis;cell proliferation;cellular component movement;defense response;regulation of biological process;response to stimulus	cytoskeleton;cytosol;nucleus	protein binding;structural molecule activity	Pf00038, Pf07888, Pf13514	3868	ENSG00000186832.8	KRT16	17			Formation of the cornified envelope	3	15	2.841	0.927	0.653992	0.976677	31.92	25.41	66.7	58.4	175	53.47	30.07	52.16		5.54911e+07	1.22966e+08		5.82702e+07	8.97466e+07
FALSE	High	Master Protein	P13647	keratin, type II cytoskeletal 5 [OS=Homo sapiens]	0	330.224	58	49	566	28	590	62.3	7.74	5247	507.8	45	47	cell death;cell organization and biogenesis;metabolic process	cytoplasm;cytosol;membrane;mitochondrion;nucleus	catalytic activity;motor activity;protein binding;structural molecule activity	Pf00038, Pf01576, Pf02994, Pf03961, Pf04111, Pf05957, Pf12128	3852	ENSG00000186081.11	KRT5	12			Formation of the cornified envelope; Type I hemidesmosome assembly	6	9	2.636	0.961	0.653992	0.976148	7.93	19.23	63.5	62.9	173.6	18.17	37.5	8.59		1.07372e+08	1.39023e+08		9.23203e+07	1.58958e+08
FALSE	High	Master Protein	P28838	cytosol aminopeptidase [OS=Homo sapiens]	0	318.796	66	32	439	32	519	56.1	7.93	5474	533.8	31	32	metabolic process	cytoplasm;cytosol;mitochondrion;nucleus	catalytic activity;metal ion binding	Pf00883, Pf02789	51056	ENSG00000002549.12	LAP3	4		Metabolic pathways; Arginine and proline metabolism; Glutathione metabolism		3	0	0.325	1.462	0.985542	0.976148	7.81	38.72	104.2	164.3	31.5	4.21	33.54	48.41		1.27724e+08	1.20345e+08		1.53503e+08	2.48947e+08
FALSE	High	Master Protein	O75179-1	Ankyrin repeat domain-containing protein 17 [OS=Homo sapiens]	0	314.816	24	47	281	47	2603	274.1	6.52	2841	270.29	43	47	defense response;regulation of biological process;response to stimulus	chromosome;cytoplasm;membrane;nucleus	protein binding;RNA binding	Pf00013, Pf00023, Pf05109, Pf07223, Pf12796, Pf13014, Pf13606, Pf13637, Pf13857	26057	ENSG00000132466.18	ANKRD17	4				0	0	0.2	1.038	0.965003	0.976148	1.43	8.35	142.7	156.4	0.9	12.45	12.62	70.5		3.36731e+07	4.01763e+07		3.68581e+07	4.40812e+07
FALSE	High	Master Protein	P04259	keratin, type II cytoskeletal 6B [OS=Homo sapiens]	0	306.598	60	46	523	1	564	60	8	7038	514.31	42	43	cell death;cell organization and biogenesis;metabolic process	cytosol	catalytic activity;motor activity;protein binding;structural molecule activity	Pf00038, Pf01576, Pf04111, Pf13166	3854	ENSG00000185479.5	KRT6B	12			Formation of the cornified envelope	3	3	3.127	0.678	0.647761	0.976148	171.64	58.52	63.9	38.5	197.6	28.29	79.46	78.39		1.71736e+07	1.14476e+07		4.47719e+06	1.596e+07
FALSE	High	Master Protein	A0A0J9YWL0	beta/gamma crystallin domain-containing protein 1 [OS=Homo sapiens]	0	304.166	27	42	318	24	2131	231.6	5.81	3813	356.45	41	42				Pf00030, Pf00652	202	ENSG00000112297.14	AIM1; CRYBG1	6				0	18	0.119	1.291	0.843118	0.976148	1.78	14.85	122.2	171.2	6.7	0.21	0.8	90.27		6.20806e+07	6.18942e+07		8.73307e+07	8.63476e+07
FALSE	High	Master Protein	Q68CZ2-1	Tensin-3 [OS=Homo sapiens]	0	303.177	41	39	257	16	1445	155.2	6.81	2676	260.66	38	38	cellular component movement;regulation of biological process	cytosol	protein binding	Pf00017, Pf08416, Pf10409	64759	ENSG00000136205.16	TNS3	7			MET interacts with TNS proteins	5	24	0.123	1.029	0.852522	0.976148	1.13	111.93	142.7	152.3	5	7.98	82.73	106.42		3.82206e+07	3.41358e+07		1.97187e+07	7.53093e+07
FALSE	High	Master Protein	B4DKV4	cDNA FLJ60647, highly similar to Keratin, type II cytoskeletal 6B [OS=Homo sapiens]	0	302.295	57	44	440	1	526	55.7	8.43	5424	422.78	39	41	cell death;cell organization and biogenesis;metabolic process	cytosol	catalytic activity;motor activity;protein binding;structural molecule activity	Pf00038, Pf01576, Pf04111	3854		KRT6B	12				0	0	100		5.80793e-17		0				300			80.22
FALSE	High	Master Protein	Q15393-1	Splicing factor 3B subunit 3 [OS=Homo sapiens]	0	299.289	35	40	366	40	1217	135.5	5.26	4342	352.81	39	40	cell organization and biogenesis;metabolic process;regulation of biological process	nucleus;spliceosomal complex	protein binding;RNA binding	Pf03178, Pf10433	23450	ENSG00000189091.12	SF3B3	16	mRNA Processing	Spliceosome	mRNA Splicing - Major Pathway; mRNA Splicing - Minor Pathway	7	0	0.071	0.574	0.669616	0.976148	0.5	8.82	179.7	112	8.3	13.97	2.65	95.6		1.05541e+08	8.65613e+07		5.84524e+07	6.06872e+07
FALSE	High	Master Protein	P02533	Keratin, type I cytoskeletal 14 [OS=Homo sapiens]	0	299.024	67	39	512	12	472	51.5	5.16	6388	510.86	36	39	cell death;cell differentiation;cell organization and biogenesis;response to stimulus	cytoplasm;cytosol;nucleus	protein binding;structural molecule activity	Pf00038, Pf13514	3861	ENSG00000186847.5	KRT14	17	Corticotropin-releasing hormone signaling pathway		Formation of the cornified envelope; Type I hemidesmosome assembly	7	7	3.206	1.057	0.647761	0.976148	16.3	14.4	66.3	78	155.7	46.67	27.23	7.27		1.84441e+07	3.66152e+07		2.51644e+07	3.71651e+07
FALSE	High	Master Protein	P51610-1	Host cell factor 1 [OS=Homo sapiens]	0	292.651	29	41	413	1	2035	208.6	7.46	4617	403.41	41	40	cell organization and biogenesis;metabolic process;regulation of biological process;response to stimulus	cytoplasm;membrane;nucleus	catalytic activity;protein binding	Pf01344, Pf13415, Pf13418, Pf13854, Pf13964	3054	ENSG00000172534.13	HCFC1	X	Mitochondrial Gene Expression	Herpes simplex infection	Transcriptional activation of mitochondrial biogenesis; HATs acetylate histones; UCH proteinases	12	0	0.03	0.578	0.647761	0.976148	0.17	15.34	181.9	105.2	12.9	30.13	12.44			2.04454e+06	1326450		872141	1.04036e+06
FALSE	High	Master Protein	O95487-1	Protein transport protein Sec24B [OS=Homo sapiens]	0	288.033	28	33	365	27	1268	137.3	6.67	4166	381.54	33	30	cell organization and biogenesis;regulation of biological process;transport	cytoplasm;cytosol;endoplasmic reticulum;membrane	metal ion binding;protein binding	Pf00626, Pf04810, Pf04811, Pf04815, Pf08033	10427	ENSG00000138802.11	SEC24B	4	Sterol Regulatory Element-Binding Proteins (SREBP) signalling	Protein processing in endoplasmic reticulum	Regulation of cholesterol biosynthesis by SREBP (SREBF); Cargo concentration in the ER; Antigen Presentation: Folding, assembly and peptide loading of class I MHC; COPII (Coat Protein 2) Mediated Vesicle Transport; MHC class II antigen presentation	20	7	0.088	0.711	0.74157	0.976148	0.38	15.41	168.1	128.3	3.6	7.12	34.93	12		7.2156e+07	7.98089e+07		4.50105e+07	7.45394e+07
FALSE	High	Master Protein	V9GY86	Ataxin-2 [OS=Homo sapiens]	0	287.747	35	32	356	31	1153	124.3	9.1	4072	345.46	28	31				Pf06741, Pf07145, Pf14438		ENSG00000204842.14		12				0	0	0.083	1.21	0.721086	0.976148	0.63	3.56	131.2	167.6	1.3	10.34	10.74	122.76		8.16659e+07	9.45528e+07		1.04033e+08	1.21139e+08
FALSE	High	Master Protein	P11021	78 kDa glucose-regulated protein [OS=Homo sapiens]	0	287.206	49	33	369	31	654	72.3	5.16	4414	391.52	31	33	cell communication;cell death;cell differentiation;cell organization and biogenesis;metabolic process;regulation of biological process;response to stimulus;transport	cell surface;cytoplasm;endoplasmic reticulum;membrane;mitochondrion;nucleus;organelle lumen	catalytic activity;metal ion binding;nucleotide binding;protein binding	Pf00012, Pf01968, Pf06723	3309	ENSG00000044574.7	HSPA5	9	Parkin-Ubiquitin Proteasomal System pathway; Apoptosis-related network due to altered Notch3 in ovarian cancer; Photodynamic therapy-induced unfolded protein response; MAPK Signaling Pathway	Prion diseases; Protein processing in endoplasmic reticulum; Antigen processing and presentation; Protein export; Thyroid hormone synthesis	Platelet degranulation ; PERK regulates gene expression; ATF6 (ATF6-alpha) activates chaperone genes; Antigen Presentation: Folding, assembly and peptide loading of class I MHC; Regulation of HSF1-mediated heat shock response; IRE1alpha activates chaperones	27	0	0.87	0.689	0.95145	0.976148	38.26	13.97	133.8	92.3	73.9	0	29.36	42.38		6.40542e+07	6.40509e+07		5.45284e+07	3.57818e+07
FALSE	High	Master Protein	A6NEM2	Host cell factor 1 [OS=Homo sapiens]	0	286.706	28	41	407	1	2080	213.3	7.33	4503	383.2	41	40	cell organization and biogenesis;metabolic process;regulation of biological process;response to stimulus	cytoplasm;membrane;nucleus	catalytic activity;protein binding	Pf01344, Pf13415, Pf13418, Pf13854, Pf13964	3054	ENSG00000172534.13	HCFC1	X	Mitochondrial Gene Expression			1	41	0.052	0.607	0.647761	0.976148	0.1	8.47	183	114.7	2.3	25.25	1.46	75.03		1.16752e+08	8.13813e+07		6.0436e+07	6.16954e+07
FALSE	High	Master Protein	Q92538	Golgi-specific brefeldin A-resistance guanine nucleotide exchange factor 1 [OS=Homo sapiens]	0	282.545	30	41	278	41	1859	206.3	5.73	2554	287.6	41	40	cell organization and biogenesis;cellular component movement;metabolic process;regulation of biological process;response to stimulus;transport	cytoplasm;cytosol;Golgi;membrane;mitochondrion;organelle lumen	protein binding	Pf01369, Pf12783	8729	ENSG00000107862.4	GBF1	10		Endocytosis	Clathrin derived vesicle budding; COPI-dependent Golgi-to-ER retrograde traffic; VxPx cargo-targeting to cilium; COPI-mediated anterograde transport	18	0	0.175	0.87	0.95145	0.991667	1.26	25.11	160.2	135.1	4.7	1.41	22.55	60.5		4.7579e+07	4.66382e+07		3.38288e+07	4.66658e+07
FALSE	High	Master Protein	P22897-1	macrophage mannose receptor 1 [OS=Homo sapiens]	0	281.983	30	43	267	43	1456	165.9	6.54	3040	286.89	41	42	regulation of biological process;response to stimulus;transport	cell surface;endosome;membrane	protein binding;receptor activity;signal transducer activity	Pf00040, Pf00059, Pf00652	4360	ENSG00000260314.2	MRC1	10		Tuberculosis; Phagosome	Cross-presentation of soluble exogenous antigens (endosomes)	7	0	0.284	0.664	0.985542	0.976148	14.11	4.87	172.8	108.3	18.9	30.52	20.39	106.55		7.49961e+07	4.83698e+07		4.36294e+07	3.26326e+07
FALSE	High	Master Protein	Q15437	protein transport protein Sec23B [OS=Homo sapiens]	0	276.886	49	29	252	26	767	86.4	6.89	3543	313.35	29	27	transport	cytoplasm;cytosol;endoplasmic reticulum;membrane	metal ion binding;protein binding	Pf00626, Pf04810, Pf04811, Pf04815, Pf08033	10483	ENSG00000101310.14	SEC23B	20	Sterol Regulatory Element-Binding Proteins (SREBP) signalling	Protein processing in endoplasmic reticulum		2	3	0.111	0.946	0.81764	0.976148	1.4	43.69	152.4	141.4	6.2	5.4	29.14	83.96		6.03776e+07	5.59358e+07		4.37388e+07	6.64406e+07
FALSE	High	Master Protein	Q92900-2	Isoform 2 of Regulator of nonsense transcripts 1 [OS=Homo sapiens]	0	270.279	42	39	271	38	1118	123	6.68	2560	291.82	36	39	cell organization and biogenesis;cellular homeostasis;metabolic process;regulation of biological process;response to stimulus;transport	chromosome;cytoplasm;cytosol;nucleus;spliceosomal complex	catalytic activity;DNA binding;metal ion binding;nucleotide binding;protein binding;RNA binding	Pf04851, Pf09416, Pf13086, Pf13087, Pf13245, Pf13604	5976	ENSG00000005007.12	UPF1	19				0	1	0.107	0.891	0.80386	0.992026	0.57	11.21	148.5	142.3	9.1	17.67	25.66	41.96		3.94663e+07	5.0738e+07		3.57009e+07	5.15288e+07
FALSE	High	Master Protein	A5YKK6	CCR4-NOT transcription complex subunit 1 [OS=Homo sapiens]	0	263.187	26	58	348	58	2376	266.8	7.11	2672	272.42	58	58	development;metabolic process;regulation of biological process;response to stimulus	cytoplasm;cytosol;membrane;nucleus	catalytic activity;protein binding;RNA binding;structural molecule activity	Pf04054, Pf12842	23019	ENSG00000125107.17	CNOT1	16		RNA degradation	TP53 regulates transcription of additional cell cycle genes whose exact role in the p53 pathway remain uncertain; Deadenylation of mRNA	10	0	0.225	0.964	0.985542	0.976148	3.48	41.74	146.6	148.7	4.7	5.93	42.64	91.87		5.28534e+07	5.74819e+07		4.0941e+07	7.6286e+07
FALSE	High	Master Protein	B7ZKT9	KIAA1033 protein [OS=Homo sapiens]	0	261.718	31	36	283	36	1174	136.4	7.44	3770	309.73	34	35	cell organization and biogenesis;transport	endosome		Pf14744, Pf14745, Pf14746	23325		KIAA1033; WASHC4	12				0	0	0.084	0.992	0.724061	0.976148	1.5	65.42	126.9	131.4	41.7	49.3	22.38	25.65		8.52763e+07	4.11922e+07		5.22947e+07	7.1953e+07
FALSE	High	Master Protein	P62736	Actin, aortic smooth muscle [OS=Homo sapiens]	0	259.061	47	20	531	5	377	42	5.39	5831	501.81	19	20	regulation of biological process;response to stimulus	cytoplasm;cytoskeleton;cytosol	nucleotide binding;protein binding	Pf00022	59	ENSG00000107796.13	ACTA2	10	Myometrial Relaxation and Contraction Pathways; Striated Muscle Contraction	Vascular smooth muscle contraction	Smooth Muscle Contraction	5	0	5.485	0.953	0.647761	0.976148	16.69	42.8	96.7	85.8	117.5	38.94	33.17	41.95		2.78256e+06	4.89691e+06		4.16155e+06	2.58037e+06
FALSE	High	Master Protein	Q6IQ30	Polyadenylate-binding protein [OS=Homo sapiens]	0	253.558	35	31	300	13	660	72.3	9.35	4288	395.37	27	31	coagulation;metabolic process	cytoplasm;cytosol;nucleus	protein binding;RNA binding	Pf00076, Pf00658, Pf13893, Pf14259	8761		PABPC4	1				0	0	0.095	1.296	0.765978	0.976148	0.59	9.9	124.9	167.5	7.6	16.2	27.03	73.98		3.01257e+07	3.7921e+07		3.73434e+07	5.49889e+07
FALSE	High	Master Protein	Q9Y490	Talin-1 [OS=Homo sapiens]	0	252.74	25	46	240	46	2541	269.6	6.07	2459	155.69	45	46	cell organization and biogenesis;cellular component movement;regulation of biological process;response to stimulus;transport	cell surface;cytoplasm;cytoskeleton;cytosol;extracellular;membrane	protein binding;structural molecule activity	Pf00373, Pf01608, Pf02174, Pf08913, Pf09141, Pf09379	7094	ENSG00000137076.20	TLN1	9	Integrin-mediated Cell Adhesion; Primary Focal Segmental Glomerulosclerosis FSGS; Focal Adhesion	HTLV-I infection; Platelet activation; Focal adhesion; Rap1 signaling pathway	SEMA3A-Plexin repulsion signaling by inhibiting Integrin adhesion; Signaling by BRAF and RAF fusions; MAP2K and MAPK activation; Smooth Muscle Contraction; XBP1(S) activates chaperone genes; GRB2:SOS provides linkage to MAPK signaling for Integrins ; Signaling by RAS mutants; Signaling by high-kinase activity BRAF mutants; Signaling by moderate kinase activity BRAF mutants; p130Cas linkage to MAP…	43	0	6.615	0.645	0.647761	0.976148	129.85	11.51	41.8	32	226.3	5.08	22.49	104.49		1.62369e+07	1.51117e+07		1.0215e+07	1.40788e+07
FALSE	High	Master Protein	Q9C0C2	182 kDa tankyrase-1-binding protein [OS=Homo sapiens]	0	244.83	28	34	207	34	1729	181.7	4.86	2434	224.98	32	34	cell organization and biogenesis;metabolic process;regulation of biological process;response to stimulus	chromosome;cytoplasm;cytoskeleton;cytosol;nucleus	protein binding	Pf15327	85456	ENSG00000149115.13	TNKS1BP1	11			TP53 regulates transcription of additional cell cycle genes whose exact role in the p53 pathway remain uncertain; Deadenylation of mRNA	9	0	0.234	1.274	0.985542	0.976148	4.11	40.16	110.5	183.1	6.4	44.33	55.66	57.37		1.73502e+07	3.31925e+07		2.62278e+07	6.0267e+07
FALSE	High	Master Protein	Q9H4G0-4	Isoform 4 of Band 4.1-like protein 1 [OS=Homo sapiens]	0	244.743	45	31	142	3	701	78.8	7.09		247.34		31	cell organization and biogenesis	cytoskeleton;cytosol;membrane	protein binding;structural molecule activity	Pf00373, Pf04382, Pf05902, Pf08736, Pf09379, Pf09380	2036	ENSG00000088367.21	EPB41L1	20				0	30	0.264	0.515	0.985542	0.976148	1.69	6.3	186.2	97.2	16.6	21.03	7.42	32.61		5.60745e+07	7.56613e+07		3.22514e+07	3.5821e+07
FALSE	High	Master Protein	Q59FH1	Transformation/transcription domain-associated protein variant [OS=Homo sapiens]	0	244.487	18	59	216	59	3587	405.6	8.18	1632	147.19	55	59	cell organization and biogenesis;metabolic process;regulation of biological process;response to stimulus	Golgi;nucleus	catalytic activity;protein binding	Pf00454, Pf02259, Pf02260	8295		TRRAP	7				0	0	0.202	0.442	0.96708	0.733063	2.35	1.62	205	84.9	10.2	3.82	5.34	13.43		2.7368e+07	2.88876e+07		1.20903e+07	1.12104e+07
FALSE	High	Master Protein	Q14376	UDP-glucose 4-epimerase [OS=Homo sapiens]	0	244.484	72	19	245	19	348	38.3	6.73	3025	364.69	19	19	metabolic process	cytosol	catalytic activity;protein binding	Pf00106, Pf01073, Pf01370, Pf02719, Pf04321, Pf05368, Pf07993, Pf08659, Pf13460, Pf13950	2582	ENSG00000117308.14	GALE	1		Amino sugar and nucleotide sugar metabolism; Metabolic pathways; Galactose metabolism	Defective GALE can cause Epimerase-deficiency galactosemia (EDG); Galactose catabolism	10	0	0.075	0.893	0.68484	0.990648	0.42	2.72	153.1	144.2	2.7	12.28	21.56	113.23		6.9026e+07	8.21555e+07		6.08139e+07	8.26884e+07
FALSE	High	Master Protein	B4DF48	cDNA FLJ61221, highly similar to Protein FAM21C [OS=Homo sapiens]	0	238.408	31	20	166	1	1023	111.7	5.8	2492	249.64	16	20	regulation of biological process;transport	cytosol;endosome;membrane	protein binding	Pf15255	253725		FAM21C; WASHC2C	10				0	0	0.01	1.671	5.80793e-17	0.867487	0	0	113.7	186.3							537820			880906
FALSE	High	Master Protein	P53990-1	IST1 homolog [OS=Homo sapiens]	0	237.467	63	20	276	3	364	39.7	5.35	3350	351.23	19	18	cell division;cell organization and biogenesis;regulation of biological process;transport	chromosome;cytoplasm;cytoskeleton;cytosol;extracellular;nucleus;organelle lumen	protein binding	Pf03398	9798		IST1	16		Endocytosis	Neutrophil degranulation	4	20	0.022	1.568	0.647761	0.958622	0.01	15.95	109.8	188.6	1.6	5.16	5.91	50.55		2.3812e+08	2.56147e+08		4.06742e+08	4.42217e+08
FALSE	High	Master Protein	A0AV96	RNA-binding protein 47 [OS=Homo sapiens]	0	237.416	54	23	230	23	593	64.1	7.68	2672	268.28	23	21	cell differentiation;metabolic process	nucleus	RNA binding	Pf00076, Pf13893, Pf14259	54502	ENSG00000163694.14	RBM47	4	TYROBP Causal Network			1	0	0.058	0.889	0.653992	0.994	0.19	25.91	167.7	130.4	1.8	8.55	38.69	2.76		4.77929e+07	5.39447e+07		2.98119e+07	5.2265e+07
FALSE	High	Master Protein	P21980	Protein-glutamine gamma-glutamyltransferase 2 [OS=Homo sapiens]	0	237.045	42	27	265	27	687	77.3	5.22	4056	264.41	27	25	cell organization and biogenesis;cellular homeostasis;metabolic process;regulation of biological process;response to stimulus;transport	cytoplasm;cytosol;endoplasmic reticulum;membrane;mitochondrion	catalytic activity;metal ion binding;nucleotide binding;protein binding	Pf00868, Pf00927, Pf01841	7052	ENSG00000198959.11	TGM2	20		Huntington's disease		1	0	6.618	0.191	0.647761	0.0309116	5.52	1.47	55	11.6	233.4	64.78	80.63	67.53		5.11188e+07	1.37527e+08		9.23853e+06	3.37463e+07
FALSE	High	Master Protein	E7EX90	Dynactin subunit 1 [OS=Homo sapiens]	0	236.272	35	37	229	37	1256	139	5.67	1813	176.04	35	36	cell organization and biogenesis;cellular component movement;metabolic process;transport	cytoskeleton;cytosol	protein binding	Pf00261, Pf01302, Pf04111, Pf05622, Pf05667, Pf06160, Pf08317, Pf12128, Pf12329, Pf12455, Pf13166, Pf13514, Pf15035		ENSG00000204843.12		2				0	0	0.186	1.026	0.95145	0.976148	1.57	70.75	128.9	153.6	17.5	23.37	34.53	32.8		3.19019e+07	2.2852e+07		2.50671e+07	4.12596e+07
FALSE	High	Master Protein	P53990-2	Isoform 2 of IST1 homolog [OS=Homo sapiens]	0	230.519	60	19	142	1	335	36.6	5.44		357.53		19	cell division;cell organization and biogenesis;regulation of biological process;transport	chromosome;cytosol;extracellular;organelle lumen	protein binding	Pf03398	9798	ENSG00000182149.20	IST1	16				0	0	0.01	2.868	5.80793e-17	0.245213	0	13.27	77.6	222.4		16.42	3.85			755736	598505		1.98215e+06	1.87709e+06
FALSE	High	Master Protein	Q9H4G0-2	Isoform 2 of Band 4.1-like protein 1 [OS=Homo sapiens]	0	228.813	38	30	130	2	779	87.6	5.92		249.62		30	cell organization and biogenesis	cytoskeleton;cytosol;membrane	protein binding;structural molecule activity	Pf00373, Pf04382, Pf05902, Pf08736, Pf09379, Pf09380	2036	ENSG00000088367.21	EPB41L1	20				0	0	0.038	0.678	0.647761	0.976148	0.39	16.03	220	50	30	8.43	89.47			1.31009e+06	1.47624e+06		666173	149892
FALSE	High	Master Protein	Q01433-1	AMP deaminase 2 [OS=Homo sapiens]	0	220.026	31	29	284	29	879	100.6	6.93	3281	265.2	28	29	metabolic process	cytosol	catalytic activity;metal ion binding;protein binding	Pf00962	271	ENSG00000116337.15	AMPD2	1		Purine metabolism; Metabolic pathways	Purine salvage	6	0	0.262	0.986	0.985542	0.976148	10.51	73.31	143.9	138.7	17.4	30.49	40.96	103.92		9.18478e+07	5.92642e+07		5.27736e+07	9.58055e+07
FALSE	High	Master Protein	Q15149-1	plectin [OS=Homo sapiens]	0	219.061	14	57	216	56	4684	531.5	5.96	1351	125.05	56	57	cell organization and biogenesis	cytoplasm;cytoskeleton;cytosol;membrane	protein binding;RNA binding;structural molecule activity	Pf00307, Pf00681, Pf03501, Pf07812	5339	ENSG00000178209.14	PLEC	8			Assembly of collagen fibrils and other multimeric structures; Caspase-mediated cleavage of cytoskeletal proteins; Type I hemidesmosome assembly	11	1	1.442	0.591	0.826969	0.976148	25.67	5.04	115.1	60.9	123.9	40.38	66.02	64.15		1.12317e+07	2.02101e+07		4.80824e+06	1.3229e+07
FALSE	High	Master Protein	Q8WX93-1	palladin [OS=Homo sapiens]	0	218.132	30	29	274	29	1383	150.5	7.09	2710	269.1	28	29	cell organization and biogenesis;cellular component movement	cytoplasm;cytoskeleton;cytosol;membrane;nucleus	protein binding	Pf00047, Pf07679, Pf13895, Pf13927	23022		PALLD	4				0	0	2.516	0.9	0.653992	0.986738	147.03	71.67	74.3	65.2	160.6	13.78	61.47	91.43		4.38296e+07	3.60459e+07		2.18929e+07	5.55591e+07
FALSE	High	Master Protein	A0A087WVQ6	Clathrin heavy chain [OS=Homo sapiens]	0	217.782	24	36	245	36	1679	191.9	5.69	2693	228.44	36	35	cell differentiation;cell division;cell organization and biogenesis;cellular component movement;metabolic process;regulation of biological process;response to stimulus;transport	cytosol;endosome;membrane;mitochondrion;vacuole	protein binding;RNA binding;structural molecule activity	Pf00637, Pf01394, Pf04053, Pf09268, Pf13838	1213	ENSG00000141367.11	CLTC	17	Synaptic Vesicle Pathway; VEGFA-VEGFR2 Signaling Pathway; Complement and Coagulation Cascades			3	0	1.807	0.66	0.750263	0.976148	63.99	7.7	72.3	59	168.8	11.81	5.45	22.87		3.54889e+07	4.19546e+07		3.02735e+07	3.26989e+07
FALSE	High	Master Protein	B4DPK9	cDNA FLJ55935, highly similar to Protein FAM21C [OS=Homo sapiens]	0	214.853	30	19	165	0	835	91.9	4.6	2465	241.61	15	19	regulation of biological process;transport	cytosol;endosome;membrane	protein binding		253725		FAM21C; WASHC2C	10				0	0
FALSE	High	Master Protein	B7Z910	cDNA FLJ61711, highly similar to Homo sapiens minor histocompatibility antigen HA-1 (HA-1), mRNA [OS=Homo sapiens]	0	213.296	38	29	255	3	948	104.6	7.69	2947	289.6	27	28	regulation of biological process;response to stimulus;transport	cytosol;extracellular;membrane;organelle lumen	enzyme regulator activity;metal ion binding;protein binding	Pf00130, Pf00611, Pf00620	23526		HMHA1; ARHGAP45	19				0	26	0.098	1.343	0.776738	0.976148	0.81	37.1	126.8	165.1	8.1	7.5	23.33	34.05		7.28665e+07	6.55261e+07		7.61951e+07	1.06304e+08
FALSE	High	Master Protein	Q8IYN3	HMHA1 protein [OS=Homo sapiens]	0	210.734	29	28	247	2	1131	124	6.01	2900	285.25	27	27	regulation of biological process;response to stimulus;transport	cytosol;extracellular;membrane;organelle lumen	enzyme regulator activity;metal ion binding;protein binding	Pf00130, Pf00611, Pf00620	23526		HMHA1; ARHGAP45	19				0	0	0.01	1.732	5.80793e-17	0.876632	0	45.2	109.8	190.2		28.8	13.23			1.36399e+06	902410		1.74992e+06	2.11104e+06
FALSE	High	Master Protein	A0A0G2JIW1	Heat shock 70 kDa protein 1B [OS=Homo sapiens]	0	210.703	44	29	283	24	642	70.1	5.66	4096	330.82	29	29	cell organization and biogenesis		nucleotide binding	Pf00012, Pf06723		ENSG00000232804.5; ENSG00000212866.6; ENSG00000224501.5		CHR_HSCHR6_MHC_APD_CTG1; CHR_HSCHR6_MHC_QBL_CTG1; CHR_HSCHR6_MHC_COX_CTG1				0	0	0.546	1.104	0.985542	0.976148	30.04	27.56	111	133.6	55.4	2.67	19.96	63.55		4.03893e+07	4.19448e+07		4.30003e+07	5.71306e+07
FALSE	High	Master Protein	P13796	Plastin-2 [OS=Homo sapiens]	0	210.037	55	30	281	30	627	70.2	5.43	3269	238.66	27	30	cell organization and biogenesis;cellular component movement;regulation of biological process;response to stimulus	cytoplasm;cytoskeleton;cytosol;membrane	metal ion binding;protein binding	Pf00036, Pf00307, Pf13405, Pf13499	3936	ENSG00000136167.13	LCP1	13			Gene and protein expression by JAK-STAT signaling after Interleukin-12 stimulation; Interleukin-12 family signaling	5	0	4.884	0.183	0.647761	0.0268688	46.56	1.08	61.2	22.4	216.5	36.74	21.52	21.48		5.08892e+07	8.66162e+07		2.0838e+07	2.83169e+07
FALSE	High	Master Protein	A8K6Q8	cDNA FLJ75881, highly similar to Homo sapiens transferrin receptor (p90, CD71) (TFRC), mRNA [OS=Homo sapiens]	0	209.184	41	30	232	30	760	84.8	6.61	3065	282.92	28	29	cell differentiation;cell organization and biogenesis;cellular homeostasis;metabolic process;regulation of biological process;response to stimulus;transport	cell surface;endosome;extracellular;membrane	protein binding;receptor activity;RNA binding;transporter activity	Pf02225, Pf04253, Pf04389	7037		TFRC	3				0	0	0.244	1.12	0.985542	0.976148	5.88	22.7	130.9	148.7	20.4	19.07	1.02	103.39		4.26185e+07	3.24883e+07		4.19587e+07	4.25694e+07
FALSE	High	Master Protein	Q9NZB2-1	Constitutive coactivator of PPAR-gamma-like protein 1 [OS=Homo sapiens]	0	208.962	33	28	189	27	1118	121.8	8.88	1811	224.22	27	27		cytoplasm;cytosol;membrane;nucleus	RNA binding		23196	ENSG00000048828.16	FAM120A	9				0	1	0.27	1.01	0.985542	0.976148	2.64	27.69	144.1	145.5	10.3	19.96	39.49	101.82		2.66147e+07	3.53632e+07		2.32494e+07	4.12668e+07
FALSE	High	Master Protein	P14618	Pyruvate kinase PKM [OS=Homo sapiens]	0	202.078	53	23	204	23	531	57.9	7.84	2412	213.76	22	23	cell death;cell organization and biogenesis;metabolic process;response to stimulus;transport	cytoplasm;cytosol;extracellular;mitochondrion;nucleus;organelle lumen	catalytic activity;metal ion binding;nucleotide binding;protein binding;RNA binding	Pf00224, Pf02887	5315	ENSG00000067225.17	PKM	15	Photodynamic therapy-induced HIF-1 survival signaling; Amino Acid metabolism; Glycolysis and Gluconeogenesis	Central carbon metabolism in cancer; Metabolic pathways; Glucagon signaling pathway; Purine metabolism; Viral carcinogenesis; Glycolysis / Gluconeogenesis; Pyruvate metabolism; Biosynthesis of amino acids; Type II diabetes mellitus; Carbon metabolism	Glycolysis; Neutrophil degranulation	20	0	6.015	0.193	0.647761	0.0309116	6.53	1.64	46.6	10.1	243.3	34.52	34.37	39.48		3.14612e+07	5.17801e+07		6.81741e+06	1.11945e+07
FALSE	High	Master Protein	A0A1U9X982	PRRC2A [OS=Homo sapiens]	0	201.919	25	37	263	1	2157	228.7	9.45	1706	230.73	35	37	cell differentiation	cytoplasm;membrane;nucleus	protein binding;RNA binding	Pf07001	7916		PRRC2A	6				0	0	0.01	1.497	5.80793e-17	0.976148	0	1.76	120.1	179.9		34.62	36.2			611508	1.00803e+06		904826	1.52744e+06
FALSE	High	Master Protein	Q13561-1	dynactin subunit 2 [OS=Homo sapiens]	0	200.674	70	23	203	23	401	44.2	5.21	2444	225.93	21	23	cell organization and biogenesis;cell proliferation;regulation of biological process;transport	chromosome;cytoplasm;cytoskeleton;cytosol;membrane	catalytic activity;motor activity;protein binding	Pf04912	10540	ENSG00000175203.15	DCTN2	12		Vasopressin-regulated water reabsorption; Huntington's disease	COPI-independent Golgi-to-ER retrograde traffic; Regulation of PLK1 Activity at G2/M Transition; AURKA Activation by TPX2; Anchoring of the basal body to the plasma membrane; Recruitment of NuMA to mitotic centrosomes; Recruitment of mitotic centrosome proteins and complexes; Loss of Nlp from mitotic centrosomes; COPI-mediated anterograde transport; MHC class II antigen presentation; HSP90 chaper…	35	0	0.175	1.921	0.95145	0.575372	0.37	34.3	96.1	186.8	17.1	22.16	6.08	75.87		3.24768e+07	2.36776e+07		5.16038e+07	5.62423e+07
FALSE	High	Master Protein	Q9UQ35	serine/arginine repetitive matrix protein 2 [OS=Homo sapiens]	0	200.191	12	23	291	23	2752	299.4	12.06	3676	296.29	23	23	metabolic process	nucleus;spliceosomal complex	nucleotide binding;protein binding;RNA binding		23524	ENSG00000167978.16	SRRM2	16			mRNA Splicing - Major Pathway	4	0	0.033	0.256	0.647761	0.0893786	0.08	2.47	234	60.6	5.4	13.8	24.63	56.45		7.95194e+07	9.67187e+07		2.70625e+07	1.90341e+07
FALSE	High	Master Protein	Q13435	Splicing factor 3b subunit 2 [OS=Homo sapiens]	0	198.126	39	27	227	27	895	100.2	5.67	1239	180.21	25	25	metabolic process	nucleus;spliceosomal complex	protein binding;RNA binding	Pf02037, Pf04037, Pf04046	10992	ENSG00000087365.15	SF3B2	11	mRNA Processing	Spliceosome	mRNA Splicing - Major Pathway; mRNA Splicing - Minor Pathway	7	0	0.094	0.661	0.762322	0.976148	0.01	7.68	175.4	123.1	1.5	21.34	30.71	135.74		7.97213e+07	5.88203e+07		5.98863e+07	3.85192e+07
FALSE	High	Master Protein	A0A1U9X9A5	PRRC2A [OS=Homo sapiens]	0	193.417	25	37	248	1	2153	228.4	9.45	1608	212	35	37	cell differentiation	cytoplasm;membrane;nucleus	protein binding;RNA binding	Pf07001	7916		PRRC2A	6				0	34	0.136	1.043	0.889734	0.976148	0.59	26.01	150.4	147.4	2.3	3.5	7.3	82.62		1.85093e+07	1.76141e+07		1.68078e+07	1.86371e+07
FALSE	High	Master Protein	Q9H7D7	WD repeat-containing protein 26 [OS=Homo sapiens]	0	190.811	39	24	171	24	661	72.1	6.16	1943	192.26	23	24		cytoplasm;cytosol	protein binding	Pf00400, Pf08662	80232	ENSG00000162923.14	WDR26	1				0	0	0.223	0.828	0.985542	0.976148	1.73	40.49	161	128.6	10.4	14.67	33.78	60.91		3.03324e+07	2.46303e+07		1.71064e+07	2.78424e+07
FALSE	High	Master Protein	Q7Z417	Nuclear fragile X mental retardation-interacting protein 2 [OS=Homo sapiens]	0	190.264	37	24	216	24	695	76.1	8.7	2879	216.82	23	24		cytoplasm;cytosol;membrane;nucleus;ribosome	protein binding;RNA binding	Pf15293	57532	ENSG00000108256.8	NUFIP2	17				0	0	0.035	0.959	0.647761	0.976148	0.1	5.1	147.9	150.3	1.8	14.88	28.56	104.2		4.35741e+07	5.38215e+07		4.01113e+07	6.04122e+07
FALSE	High	Master Protein	Q9Y5S2	Serine/threonine-protein kinase MRCK beta [OS=Homo sapiens]	0	187.522	24	37	203	34	1711	194.2	6.37	1452	156.04	35	35	cell organization and biogenesis;cellular component movement;metabolic process;regulation of biological process;response to stimulus;transport	cytoplasm;cytoskeleton;extracellular;Golgi;membrane	catalytic activity;metal ion binding;motor activity;nucleotide binding;protein binding;structural molecule activity	Pf00038, Pf00069, Pf00130, Pf00261, Pf00433, Pf00769, Pf00780, Pf01442, Pf01576, Pf02463, Pf02841, Pf03148, Pf03938, Pf03962, Pf04012, Pf04111, Pf04156, Pf04849, Pf05010, Pf05103, Pf05276, Pf05483, Pf05557, Pf05622, Pf05667, Pf05701, Pf06008, Pf06160, Pf07227, Pf07321, Pf07714, Pf07767, Pf07851, Pf07888, Pf07926, Pf08614, Pf08826, Pf09726, Pf09728, Pf09730, Pf09731, Pf09789, Pf10168, Pf10174, Pf1…	9578	ENSG00000198752.10	CDC42BPB	14				0	3	0.075	1.04	0.686789	0.976148	0.29	24.29	137.7	161.9	0.5	11.67	2.77	92.47		3.0119e+08	2.5526e+08		3.32425e+08	3.19631e+08
FALSE	High	Master Protein	Q59GW4	Tensin 3 variant [OS=Homo sapiens]	0	186.019	33	25	129	2	1271	136.2	6.9	1315	134.72	24	25	cellular component movement;regulation of biological process;response to stimulus	cytosol	protein binding	Pf00130, Pf10409	64759		TNS3	7				0	0	0.01	1.372	5.80793e-17	0.976027	0	57.89	112	188		30.11	93.88			96516.6	148735		90456.3	447735
FALSE	High	Master Protein	Q8IY33-1	MICAL-like protein 2 [OS=Homo sapiens]	0	185.455	38	28	277	28	904	97.4	9.57	2261	278.8	26	28	cell organization and biogenesis;transport	cytoplasm;cytoskeleton;cytosol;endosome;membrane	metal ion binding;protein binding	Pf00307, Pf00412, Pf11971, Pf12130	79778	ENSG00000164877.18	MICALL2	7				0	0	0.036	0.896	0.647761	0.988041	0.15	36.6	186.4	113.4	0.2	23.49	79.5	124.69		8.20989e+08	5.87145e+08		7.98137e+08	2.23716e+08
FALSE	High	Master Protein	O15294	UDP-N-acetylglucosamine--peptide N-acetylglucosaminyltransferase 110 kDa subunit [OS=Homo sapiens]	0	184.148	33	30	188	30	1046	116.9	6.7	1967	165.71	30	29	cell death;cell organization and biogenesis;metabolic process;regulation of biological process;response to stimulus	cytoplasm;cytosol;membrane;mitochondrion;nucleus	catalytic activity;protein binding	Pf00515, Pf04184, Pf07719, Pf13176, Pf13181, Pf13374, Pf13414, Pf13424, Pf13428, Pf13429, Pf13431, Pf13432, Pf13844, Pf14559	8473	ENSG00000147162.13	OGT	X	Ectoderm Differentiation	Insulin resistance; Other types of O-glycan biosynthesis	HATs acetylate histones; UCH proteinases	10	0	0.17	0.893	0.95145	0.991179	0.46	32.87	159.9	130	10.1	25.46	10.42	77.49		3.71305e+07	2.58014e+07		2.33666e+07	2.7082e+07
FALSE	High	Master Protein	Q53HQ7	elongation factor 1-alpha [OS=Homo sapiens]	0	184.094	47	20	278	20	462	50.2	8.94	2912	347.05	18	20	metabolic process;regulation of biological process;response to stimulus;transport	cytoplasm;cytoskeleton;cytosol;extracellular;membrane;nucleus;organelle lumen	catalytic activity;nucleotide binding;protein binding;RNA binding	Pf00009, Pf03143, Pf03144	1915		EEF1A1	6	Translation Factors			1	0	1.542	0.811	0.80386	0.976148	36.58	5.66	48.3	41.3	210.4	7.5	4.04	82.3		1.46257e+08	1.31524e+08		1.22043e+08	1.15268e+08
FALSE	High	Master Protein	Q6FI03	G3BP protein [OS=Homo sapiens]	0	182.374	40	17	343	15	466	52.1	5.59	2320	282.84	17	15	metabolic process;regulation of biological process;response to stimulus;transport	cytosol;membrane;nucleus	catalytic activity;DNA binding;nucleotide binding;protein binding;RNA binding	Pf00076, Pf02136, Pf13893, Pf14259	10146		G3BP1	5				0	0	0.169	1.384	0.95145	0.976148	2.7	32.17	127.7	164.2	8.2	11.94	45.71	106.79		3.50591e+07	4.15245e+07		3.50872e+07	6.86021e+07
FALSE	High	Master Protein	Q9NZM1	Myoferlin [OS=Homo sapiens]	0	175.755	21	33	194	32	2061	234.6	6.18	1328	175.04	33	33	cell organization and biogenesis;regulation of biological process;response to stimulus	membrane;nucleus	protein binding	Pf00168, Pf08150, Pf08151, Pf08165	26509	ENSG00000138119.16	MYOF	10	Aryl Hydrocarbon Receptor Pathway; Hepatitis C and Hepatocellular Carcinoma			2	1	0.206	0.865	0.972229	0.987168	7.87	5.04	156	131.5	12.5	8.74	12.63	120.02		1.83753e+07	2.07947e+07		1.5062e+07	1.80159e+07
FALSE	High	Master Protein	P06733-1	alpha-enolase [OS=Homo sapiens]	0	174.746	51	20	124	19	434	47.1	7.39	1540	150.36	16	20	metabolic process;regulation of biological process;response to stimulus	cell surface;cytoplasm;cytosol;membrane;nucleus	catalytic activity;DNA binding;metal ion binding;protein binding;RNA binding	Pf00113, Pf03952, Pf13378	2023	ENSG00000074800.13	ENO1	1	Glycolysis and Gluconeogenesis	RNA degradation; HIF-1 signaling pathway; Metabolic pathways; Glycolysis / Gluconeogenesis; Biosynthesis of amino acids; Carbon metabolism	Gluconeogenesis; Glycolysis	12	1	7.711	0.278	0.647761	0.133115	1.83	1.87	34.2	8.3	257.4	51.72	63.05	41.85		1.46062e+07	3.14476e+07		3.23153e+06	8.43145e+06
FALSE	High	Master Protein	Q9NZT2-1	opioid growth factor receptor [OS=Homo sapiens]	0	174.126	37	22	175	22	677	73.3	4.84	1818	137.85	21	22	regulation of biological process;response to stimulus	cytoplasm;extracellular;membrane;nucleus	protein binding;receptor activity;signal transducer activity	Pf04652, Pf04664, Pf05518, Pf05616, Pf05887, Pf06333, Pf07174, Pf09786, Pf12238, Pf15279, Pf15325	11054	ENSG00000060491.16	OGFR	20				0	0	0.036	1.075	0.647761	0.976148	0.12	47.14	145.8	152.4	1.8	29.88	23.21	96.2		3.05882e+07	1.99184e+07		2.18556e+07	3.04386e+07
FALSE	High	Master Protein	A0A1V1FWL6	Tuberin [OS=Homo sapiens]	0	174.097	20	28	188	28	1807	200.5	7.31	1725	163.16	28	28	cell death;regulation of biological process;response to stimulus;transport	cytoplasm;cytosol;Golgi;membrane;nucleus;vacuole	enzyme regulator activity;protein binding	Pf02145, Pf03542, Pf11864	7249		TSC2	16	Follicle Stimulating Hormone (FSH) signaling pathway; Brain-Derived Neurotrophic Factor (BDNF) signaling pathway; Wnt Signaling Pathway Netpath; Angiopoietin Like Protein 8 Regulatory Pathway; Insulin Signaling; Monoamine Transport			6	0	0.644	1.199	0.985542	0.976148	14.2	51.27	132.8	160.9	6.3	12.44	34.79	39.77		1.88464e+07	1.57998e+07		1.62581e+07	2.68689e+07
FALSE	High	Master Protein	P61247	40S ribosomal protein S3a [OS=Homo sapiens]	0	172.141	64	26	234	26	264	29.9	9.73	2033	180.21	24	24	cell differentiation;cell organization and biogenesis;metabolic process;regulation of biological process;transport	cytoplasm;cytosol;endoplasmic reticulum;nucleus;ribosome	protein binding;RNA binding;structural molecule activity	Pf01015	6189	ENSG00000145425.9	RPS3A	4	Cytoplasmic Ribosomal Proteins	Ribosome	Peptide chain elongation; Eukaryotic Translation Termination; Viral mRNA Translation; Formation of the ternary complex, and subsequently, the 43S complex; L13a-mediated translational silencing of Ceruloplasmin expression; Selenocysteine synthesis; Nonsense Mediated Decay (NMD) independent of the Exon Junction Complex (EJC); Nonsense Mediated Decay (NMD) enhanced by the Exon Junction Complex (EJC)…	38	0	0.235	1.286	0.985542	0.976148	6.49	5.1	131.8	149.2	19.1	23.22	7.7	61.71		9.71588e+07	6.97517e+07		9.8428e+07	8.8257e+07
FALSE	High	Master Protein	O75165	DnaJ homolog subfamily C member 13 [OS=Homo sapiens]	0	169.403	17	34	175	34	2243	254.3	6.74	1697	119.72	33	34	cell differentiation;cell organization and biogenesis;regulation of biological process;transport	cytosol;endosome;membrane	protein binding	Pf00226, Pf14237	23317	ENSG00000138246.15	DNAJC13	3			Neutrophil degranulation	3	0	0.4	0.854	0.996186	0.982694	0.69	22.47	146.2	144.6	9.2	17.58	4.11	69.94		1.98002e+07	1.54218e+07		1.77899e+07	1.67856e+07
FALSE	High	Master Protein	A8K6V7	cDNA FLJ76053, highly similar to Homo sapiens Ras-GTPase activating protein SH3 domain-binding protein 2 (G3BP2), transcript variant 3, mRNA [OS=Homo sapiens]	0	167.816	39	17	187	2	449	50.8	5.38	2165	187.62	17	15	cell organization and biogenesis;regulation of biological process;response to stimulus;transport	cytoplasm;cytosol	protein binding;RNA binding;structural molecule activity	Pf00076, Pf02136, Pf14259	9908		G3BP2	4				0	19	0.083	0.941	0.720441	0.976148	0.1	23.26	128.3	167.1	4.5	13.83	24.41	23.65		6.34121e+07	7.71601e+07		7.65163e+07	1.0844e+08
FALSE	High	Master Protein	Q9UPQ9-1	Isoform 2 of Trinucleotide repeat-containing gene 6B protein [OS=Homo sapiens]	0	167.524	28	34	91	34	1723	182.7	7.02		92.7		34	regulation of biological process;response to stimulus	cytosol	protein binding;RNA binding	Pf10427, Pf13893	23112	ENSG00000100354.20	TNRC6B	22				0	0	0.11	1.064	0.814173	0.976148	9.72	35.02	143.7	154.5	1.8	1.78	29.75			1.23585e+07	1.20514e+07		1.05924e+07	1.62363e+07
FALSE	High	Master Protein	B4DLI1	cDNA FLJ56460, highly similar to Absent in melanoma 1 protein [OS=Homo sapiens]	0	166.22	56	19	139	1	403	45.5	5.82	2138	196.89	18	19				Pf00030, Pf00652	202		AIM1; CRYBG1	6				0	0	0.01	0.907	5.80793e-17	0.976148	0	56.58	157.3	142.7		59.58	0.1			152943	62278.6		88604.2	88477.5
FALSE	High	Master Protein	D3DRH1	dedicator of cytokinesis 8, isoform CRA_a [OS=Homo sapiens]	0	165.488	21	37	174	37	2031	230.7	6.83	1199	110.61	36	36	cell proliferation;cellular component movement;coagulation;regulation of biological process;response to stimulus	cytoplasm;cytosol;membrane	protein binding	Pf06920, Pf11878, Pf14429	81704		DOCK8	9				0	0	0.258	0.788	0.985542	0.976148	5.13	37.21	169	125.4	5.6	18.03	40.07	27.14		2.38297e+07	1.84409e+07		1.16203e+07	2.08074e+07
FALSE	High	Master Protein	J3KR23	IST1 homolog [OS=Homo sapiens]	0	164.448	65	14	206	1	289	31.2	4.75	2463	249.87	14	13	transport			Pf03398		ENSG00000182149.20		16				0	0	0.01	0.194	5.80793e-17	0.0761872	0	53.83	61.5	238.5		4.64				858460	916680			3.4436e+06
FALSE	High	Master Protein	Q9UN86	Ras GTPase-activating protein-binding protein 2 [OS=Homo sapiens]	0	163.719	33	16	179	1	482	54.1	5.55	2195	185.09	16	14	cell organization and biogenesis;regulation of biological process;response to stimulus;transport	cytoplasm;cytosol	protein binding;RNA binding;structural molecule activity	Pf00076, Pf02136, Pf14259	9908	ENSG00000138757.14	G3BP2	4				0	0	0.038	2.062	0.647761	0.590954	0.39	6.78	93.9	193.6	12.5	13.43	19.8			640663	775083		1.26201e+06	1.67289e+06
FALSE	High	Master Protein	P67809	Nuclease-sensitive element-binding protein 1 [OS=Homo sapiens]	0	163.524	56	12	107	7	324	35.9	9.88	1085	165.35	11	10	metabolic process;regulation of biological process	cytoplasm;cytosol;extracellular;membrane;nucleus;spliceosomal complex	DNA binding;protein binding;RNA binding	Pf00313	4904	ENSG00000065978.18	YBX1	1	Brain-Derived Neurotrophic Factor (BDNF) signaling pathway; Mecp2 and Associated Rett Syndrome; mRNA Processing; Sudden Infant Death Syndrome (SIDS) Susceptibility Pathways		mRNA Splicing - Major Pathway; mRNA Splicing - Minor Pathway	9	5	0.357	1.564	0.985542	0.963632	15.03	23.09	128.9	164.3	6.9	7.69	14.11	135.2		2.23474e+07	2.49181e+07		2.72121e+07	3.32462e+07
FALSE	High	Master Protein	F5H365	protein transport protein Sec23A [OS=Homo sapiens]	0	163.321	33	21	148	8	736	82.9	7.46	1682	127.64	21	20	cell organization and biogenesis;transport	cytoplasm;cytosol;membrane	metal ion binding;protein binding	Pf00626, Pf04810, Pf04811, Pf04815, Pf08033	10484	ENSG00000100934.14	SEC23A	14	Sterol Regulatory Element-Binding Proteins (SREBP) signalling			1	12	0.238	0.816	0.985542	0.976148	0.26	23.4	158.3	129.5	12.2	57.65	81.62	97.41		8.54286e+06	2.03018e+07		5.57721e+06	2.0802e+07
FALSE	High	Master Protein	M0R0P8	Unconventional myosin-IXb [OS=Homo sapiens]	0	162.99	18	32	186	32	2157	243.2	8.78	1320	117.32	32	32	regulation of biological process;response to stimulus	cytosol	catalytic activity;enzyme regulator activity;metal ion binding;motor activity;nucleotide binding;protein binding;structural molecule activity	Pf00063, Pf00130, Pf00612, Pf00620, Pf00788, Pf06070		ENSG00000099331.13		19				0	0	0.308	1.3	0.985542	0.976148	10.25	75.41	117.3	161.8	20.9	29.8	30.96	72.39		2.22288e+07	1.4491e+07		1.98203e+07	3.09302e+07
FALSE	High	Master Protein	B4DNW7	Adenylyl cyclase-associated protein [OS=Homo sapiens]	0	160.099	55	21	185	21	433	47.4	8.22	1687	159.47	21	19	cell organization and biogenesis;cellular component movement;regulation of biological process;response to stimulus;transport	cytoskeleton;extracellular;membrane;organelle lumen	protein binding	Pf01213, Pf07986, Pf08603	10487		CAP1	1	Angiopoietin Like Protein 8 Regulatory Pathway; Insulin Signaling			2	0	7.049	0.78	0.647761	0.976148	88.35	29.33	38.5	25.5	235.9	13.12	39.19	66.9		2.28327e+07	1.89547e+07		1.03744e+07	1.83284e+07
FALSE	High	Master Protein	Q04695	Keratin, type I cytoskeletal 17 [OS=Homo sapiens]	0	157.811	54	29	251	13	432	48.1	5.02	2460	235.38	26	29	cell death;cell organization and biogenesis;regulation of biological process;response to stimulus	cytoplasm;cytoskeleton;cytosol	protein binding;receptor activity;signal transducer activity;structural molecule activity	Pf00038, Pf07888	3872	ENSG00000128422.15	KRT17	17			Formation of the cornified envelope	3	0	1.994	1.499	0.716517	0.976148	25.27	6.64	76.1	102.3	121.6	81.64	81.6	51.88		3.54236e+06	1.32189e+07		4.76418e+06	1.77596e+07
FALSE	High	Master Protein	Q6S8J3	POTE ankyrin domain family member E [OS=Homo sapiens]	0	157.375	10	9	242	1	1075	121.3	6.2	5082	355.41	9	8			protein binding	Pf00022, Pf00023, Pf12796, Pf13606, Pf13637, Pf13857, Pf14915	445582	ENSG00000188219.14	POTEE	2				0	0	0.01	0.078	5.80793e-17	0.00668962	0	3.5	200.9	99.1		30.26				523252	808167		320656
FALSE	High	Master Protein	Q6P2Q9	Pre-mRNA-processing-splicing factor 8 [OS=Homo sapiens]	0	149.681	17	34	143	34	2335	273.4	8.84	950	82.64	33	34	cell organization and biogenesis;metabolic process;response to stimulus	membrane;nucleus;spliceosomal complex	catalytic activity;protein binding;RNA binding	Pf01398, Pf08082, Pf08083, Pf08084, Pf10596, Pf10597, Pf10598, Pf12134	10594	ENSG00000174231.16; ENSG00000274442.2	PRPF8	17; CHR_HSCHR17_1_CTG2	mRNA Processing	Spliceosome	mRNA Splicing - Major Pathway; mRNA Splicing - Minor Pathway	7	0	0.17	0.418	0.95145	0.627303	0.75	1.29	205	90.6	4.4	13.65	13.84	53.45		1.95876e+07	1.61402e+07		8.66673e+06	7.12204e+06
FALSE	High	Master Protein	I3L2J0	Protein capicua homolog [OS=Homo sapiens]	0	148.685	16	27	144	15	2514	257.6	8.1	1014	105.56	27	27		nucleus	DNA binding	Pf00505, Pf09011		ENSG00000079432.7		19				0	12	0.118	0.675	0.837947	0.976148	0.49	6.21	181.2	115.7	3.2	15.16	4.85	54.26		1.58824e+07	1.2807e+07		8.79958e+06	9.42514e+06
FALSE	High	Master Protein	O75533-1	splicing factor 3B subunit 1 [OS=Homo sapiens]	0	146.844	24	28	161	28	1304	145.7	7.09	1415	150.74	26	28	cell organization and biogenesis;metabolic process;regulation of biological process;response to stimulus	nucleus;spliceosomal complex	DNA binding;protein binding;receptor activity;RNA binding;signal transducer activity	Pf02161, Pf08920, Pf12815, Pf13513	23451	ENSG00000115524.15	SF3B1	2	mRNA Processing	Spliceosome	B-WICH complex positively regulates rRNA expression; mRNA Splicing - Major Pathway; mRNA Splicing - Minor Pathway	11	0	0.217	0.572	0.985542	0.976148	0.01	7.68	175.8	100.6	23.6	29.98	1.4	8.53		3.56006e+07	2.31463e+07		1.6583e+07	1.62574e+07
FALSE	High	Master Protein	Q0VD83-1	Apolipoprotein B receptor [OS=Homo sapiens]	0	144.537	26	20	135	20	1088	114.8	4.4	1475	134.46	19	20	metabolic process;transport	membrane	receptor activity		55911	ENSG00000184730.10	APOBR	16			VLDL clearance	4	0	0.218	0.811	0.985542	0.976148	4.45	54.95	156.6	120.7	22.7	60.27	8.48	79.86		3.51201e+07	1.41304e+07		1.61738e+07	1.8236e+07
FALSE	High	Master Protein	P04075	fructose-bisphosphate aldolase A [OS=Homo sapiens]	0	142.994	55	21	129	18	364	39.4	8.09	1350	108.57	19	19	cell organization and biogenesis;cellular homeostasis;metabolic process;regulation of biological process;transport	cytoplasm;cytoskeleton;cytosol;extracellular;membrane;nucleus;organelle lumen	catalytic activity;protein binding;RNA binding	Pf00274	226	ENSG00000149925.17	ALDOA	16	Glycolysis and Gluconeogenesis; Sudden Infant Death Syndrome (SIDS) Susceptibility Pathways	Carbon metabolism; Biosynthesis of amino acids; Fructose and mannose metabolism; Glycolysis / Gluconeogenesis; Metabolic pathways; Pentose phosphate pathway; HIF-1 signaling pathway	Platelet degranulation ; Gluconeogenesis; Glycolysis; Neutrophil degranulation	21	3	4.645	0.246	0.647761	0.0738416	16.69	1.8	51.2	12.2	236.7	53.58	66.62	16.72		1.14777e+07	2.54793e+07		2.43724e+06	6.77901e+06
FALSE	High	Master Protein	O75643-1	U5 small nuclear ribonucleoprotein 200 kDa helicase [OS=Homo sapiens]	0	140.926	16	29	116	29	2136	244.4	6.06	992	82.92	29	29	cell differentiation;cell organization and biogenesis;metabolic process	membrane;nucleus;spliceosomal complex	catalytic activity;DNA binding;nucleotide binding;protein binding;RNA binding	Pf00270, Pf00271, Pf02889, Pf04851	23020	ENSG00000144028.14	SNRNP200	2		Spliceosome	mRNA Splicing - Major Pathway; mRNA Splicing - Minor Pathway	6	0	0.077	0.431	0.69478	0.686513	0.05	0.2	146.9	150.9	2.2	2.39	65.22	11.49		5.04461e+07	4.8767e+07		8.38859e+07	3.09335e+07
FALSE	High	Master Protein	B3KQT9	Protein disulfide-isomerase [OS=Homo sapiens]	0	139.146	44	20	178	14	480	54.1	7.21	1842	153.6	19	20	cellular homeostasis;metabolic process;regulation of biological process;response to stimulus;transport	cell surface;endoplasmic reticulum;membrane;nucleus;organelle lumen	catalytic activity;protein binding;RNA binding	Pf00085, Pf13098, Pf13848, Pf13899, Pf13905	2923		PDIA3	15				0	6	1.348	0.59	0.849781	0.976148	39.48	11.67	117.6	65.9	116.5	50.48	26.59	59		1.62775e+07	3.43457e+07		1.0963e+07	1.60396e+07
FALSE	High	Master Protein	P23246-1	splicing factor, proline- and glutamine-rich [OS=Homo sapiens]	0	138.151	23	19	178	18	707	76.1	9.44	1895	172.08	18	18	cell organization and biogenesis;defense response;metabolic process;regulation of biological process;response to stimulus	chromosome;cytoplasm;nucleus	DNA binding;protein binding;RNA binding	Pf00076, Pf08075, Pf13893, Pf14259	6421	ENSG00000116560.10	SFPQ	1	mRNA Processing		PTK6 Regulates Proteins Involved in RNA Processing	5	1	0.213	0.812	0.985109	0.976148	9.18	28.66	142.1	126	31.9	21.99	7.24	37.64		6.42916e+07	4.69895e+07		4.63187e+07	5.13144e+07
FALSE	High	Master Protein	A8K525	cDNA FLJ76817, highly similar to Homo sapiens non-POU domain containing, octamer-binding (NONO), mRNA [OS=Homo sapiens]	0	138.045	45	19	156	18	471	54.3	9.2	1373	134.96	17	17	defense response;metabolic process;regulation of biological process;response to stimulus	membrane;nucleus	DNA binding;protein binding;RNA binding	Pf00076, Pf08075, Pf13893, Pf14259	4841		NONO	X	mRNA Processing			1	0	0.947	0.97	0.95145	0.976148	98.86	21.87	144	141.3	14.7	13.53	10.78	72.32		2.47157e+07	2.04005e+07		2.04154e+07	2.37844e+07
FALSE	High	Master Protein	B9EIS5	PCM1 protein [OS=Homo sapiens]	0	132.909	16	23	140	1	2016	227.5	5.03	1538	126.74	21	22	cell organization and biogenesis;cellular component movement;regulation of biological process;response to stimulus;transport	cytoplasm;cytosol;membrane	protein binding		5108		PCM1	8				0	24	0.264	1.15	0.985542	0.976148	0.64	24.82	124.3	155.8	19.9	12.78	41.61	57.04		1.34623e+07	1.61367e+07		1.36469e+07	2.5024e+07
FALSE	High	Master Protein	P23396-1	40S ribosomal protein S3 [OS=Homo sapiens]	0	131.911	86	25	196	25	243	26.7	9.66	1906	176.76	25	23	cell death;cell division;cell organization and biogenesis;metabolic process;regulation of biological process;response to stimulus;transport	cytoplasm;cytoskeleton;cytosol;endoplasmic reticulum;membrane;mitochondrion;nucleus;organelle lumen;ribosome	catalytic activity;DNA binding;protein binding;RNA binding;structural molecule activity	Pf00189, Pf07650	6188	ENSG00000149273.14	RPS3	11	Cytoplasmic Ribosomal Proteins	Ribosome	Peptide chain elongation; Eukaryotic Translation Termination; Viral mRNA Translation; Formation of the ternary complex, and subsequently, the 43S complex; L13a-mediated translational silencing of Ceruloplasmin expression; Selenocysteine synthesis; Nonsense Mediated Decay (NMD) independent of the Exon Junction Complex (EJC); Nonsense Mediated Decay (NMD) enhanced by the Exon Junction Complex (EJC)…	38	0	1.064	0.966	0.934459	0.976148	111.54	12.31	112.7	107.4	79.9	7.18	14.82	100.44		6.89983e+07	6.23349e+07		5.62933e+07	6.94763e+07
FALSE	High	Master Protein	A6NNN6	Pericentriolar material 1 protein [OS=Homo sapiens]	0	129.733	17	23	136	1	1860	210	5	1375	120.5	21	22	cell organization and biogenesis	cytosol;membrane				ENSG00000078674.17		8				0	0	1.152	3.959	0.994086	0.0667816	0	0	49.1	194.4	56.5						237634			940789
FALSE	High	Master Protein	Q96S59-1	Ran-binding protein 9 [OS=Homo sapiens]	0	129.288	26	16	100	14	729	77.8	6.79	1385	109.55	15	16	cell organization and biogenesis;cellular component movement;metabolic process;regulation of biological process;response to stimulus	cytoplasm;cytosol;membrane;nucleus	protein binding	Pf00622, Pf08513, Pf10607	10048	ENSG00000010017.12	RANBP9	6	Brain-Derived Neurotrophic Factor (BDNF) signaling pathway		L1CAM interactions; RAF/MAP kinase cascade; MET activates RAS signaling; Interleukin-20 family signaling	15	1	0.335	0.809	0.985542	0.976148	2.79	28.83	150.7	133.4	15.9	16.7	30.01	11.92		1.60066e+07	1.2625e+07		1.01501e+07	1.5619e+07
FALSE	High	Master Protein	B7Z6F7	cDNA FLJ61705, highly similar to Symplekin [OS=Homo sapiens]	0	127.144	25	21	74	21	1274	141	6.13	507	64.54	19	21	metabolic process;regulation of biological process;transport	cytoplasm;cytoskeleton;cytosol;membrane	protein binding	Pf11935, Pf12295	8189		SYMPK	19				0	0	0.123	0.139	0.855013	0.00507481	1.43	1.04	261.6	29.6	8.7	11.83	39.56	20.56		1.27533e+07	1.5082e+07		2.09315e+06	1.17801e+06
FALSE	High	Master Protein	B4E1P2	cDNA FLJ59223, highly similar to C-Rel proto-oncogene protein [OS=Homo sapiens]	0	126.668	41	20	138	20	587	65.1	6.2	1498	113.21	19	19	defense response;metabolic process;regulation of biological process;response to stimulus	cytoplasm;cytosol;nucleus	DNA binding;protein binding	Pf00554	5966		REL	2	IL-1 signaling pathway; Leptin signaling pathway; B Cell Receptor Signaling Pathway; TNF alpha Signaling Pathway; Photodynamic therapy-induced NF-kB survival signaling; Toll-like Receptor Signaling; Interferon type I signaling pathways; T-Cell antigen Receptor (TCR) Signaling Pathway			8	0	0.06	0.783	0.653992	0.976148	0.42	42.57	161.4	132.7	5.9	1.61	53.8	45.57		2.92139e+07	2.85558e+07		1.59178e+07	3.54635e+07
FALSE	High	Master Protein	P08238	Heat shock protein HSP 90-beta [OS=Homo sapiens]	0	126.429	30	18	118	10	724	83.2	5.03	1272	99.87	13	18	cell organization and biogenesis;metabolic process;regulation of biological process;response to stimulus;transport	cell surface;cytoplasm;cytosol;extracellular;membrane;mitochondrion;nucleus;organelle lumen	enzyme regulator activity;nucleotide binding;protein binding;RNA binding	Pf00183, Pf02518, Pf13589	3326	ENSG00000096384.19	HSP90AB1	6	NRF2 pathway; Focal Adhesion-PI3K-Akt-mTOR-signaling pathway	Prostate cancer; NOD-like receptor signaling pathway; Antigen processing and presentation; Protein processing in endoplasmic reticulum; Progesterone-mediated oocyte maturation; PI3K-Akt signaling pathway; Estrogen signaling pathway; Pathways in cancer	Sema3A PAK dependent Axon repulsion; HSF1 activation; Attenuation phase; Neutrophil degranulation; Aryl hydrocarbon receptor signalling; Uptake and function of diphtheria toxin; Regulation of actin dynamics for phagocytic cup formation; The NLRP3 inflammasome; HSP90 chaperone cycle for steroid hormone receptors (SHR); The role of GTSE1 in G2/M progression after G2 checkpoint	42	6	5.41	0.243	0.647761	0.0695349	63.62	2.86	47.3	9.9	242.8	26.76	78.26	82.57		1.80671e+07	2.65009e+07		2.45514e+06	8.53838e+06
FALSE	High	Master Protein	O60244	Mediator of RNA polymerase II transcription subunit 14 [OS=Homo sapiens]	0	124.944	23	26	116	26	1454	160.5	8.73	729	90.22	26	26	metabolic process;regulation of biological process;response to stimulus	membrane;nucleus	protein binding;receptor activity	Pf08638, Pf15449	9282	ENSG00000180182.10	MED14	X		Thyroid hormone signaling pathway	Transcriptional regulation of white adipocyte differentiation; PPARA activates gene expression; Generic Transcription Pathway	10	0	0.234	0.396	0.985542	0.548043	1.13	3.84	211.7	82.8	5.5	11.88	19.3	30.39		1.4302e+07	1.69256e+07		6.98208e+06	5.305e+06
FALSE	High	Master Protein	A0A0S2Z462	ArfGAP with FG repeats 1 isoform 2 [OS=Homo sapiens]	0	124.78	24	13	96	13	602	62.6	8.56	942	93.26	12	13	cell organization and biogenesis;development;regulation of biological process;transport	cytosol	DNA binding;enzyme regulator activity;metal ion binding;protein binding;RNA binding	Pf01412	3267		AGFG1	2				0	0	0.187	1.648	0.95145	0.859051	6.12	107.18	117.8	177.7	4.5	77.79	1.4	14.61		4.3208e+07	1.25422e+07		3.47665e+07	3.54615e+07
FALSE	High	Master Protein	P04083	annexin A1 [OS=Homo sapiens]	0	123.842	55	20	89	20	346	38.7	7.02	973	80.13	18	19	cell differentiation;cell organization and biogenesis;cellular component movement;defense response;metabolic process;regulation of biological process;response to stimulus;transport	cell surface;cytoplasm;cytoskeleton;cytosol;endosome;extracellular;membrane;nucleus;vacuole	catalytic activity;DNA binding;enzyme regulator activity;metal ion binding;protein binding;RNA binding;structural molecule activity	Pf00191	301	ENSG00000135046.13	ANXA1	9	Integrated Breast Cancer Pathway; Spinal Cord Injury; VEGFA-VEGFR2 Signaling Pathway; Prostaglandin Synthesis and Regulation		Gastrin-CREB signalling pathway via PKC and MAPK; G alpha (i) signalling events; Smooth Muscle Contraction; Interleukin-4 and 13 signaling; Formyl peptide receptors bind formyl peptides and many other ligands	20	0	2.063	0.215	0.702696	0.0435397	68.93	2.06	72.9	12.3	214.8	32.95	88	72.18		7.14199e+06	1.14813e+07		738772	3.17294e+06
FALSE	High	Master Protein	P41218	Myeloid cell nuclear differentiation antigen [OS=Homo sapiens]	0	123.533	56	22	183	22	407	45.8	9.76	1469	121.39	20	22	cellular component movement;defense response;metabolic process;regulation of biological process;response to stimulus;transport	cytoplasm;extracellular;nucleus;organelle lumen	DNA binding;protein binding;transporter activity	Pf02758, Pf02760	4332	ENSG00000163563.7	MNDA	1			Neutrophil degranulation	3	0	2.314	1.435	0.669616	0.976148	87.54	7.09	68.1	113.5	118.4	28.76	28.22	32.22		1.98791e+07	1.316e+07		3.30178e+07	2.2033e+07
FALSE	High	Master Protein	Q10570	Cleavage and polyadenylation specificity factor subunit 1 [OS=Homo sapiens]	0	123.458	17	23	93	23	1443	160.8	6.4	991	76.91	21	23	metabolic process;transport	nucleus	protein binding;RNA binding	Pf03178, Pf10433	29894	ENSG00000071894.16	CPSF1	8	mRNA Processing	mRNA surveillance pathway	mRNA 3'-end processing; Transport of Mature mRNA Derived from an Intronless Transcript; mRNA Splicing - Major Pathway; tRNA processing in the nucleus; Cleavage of Growing Transcript in the Termination Region ; Processing of Intronless Pre-mRNAs	18	0	0.203	0.163	0.968992	0.0135833	1.47	1.27	253.2	36.3	10.5	39.08	8.6	15.41		1.3663e+07	2.4097e+07		2.44532e+06	2.76212e+06
FALSE	High	Master Protein	Q7Z2W4	zinc finger CCCH-type antiviral protein 1 [OS=Homo sapiens]	0	122.844	27	21	129	21	902	101.4	8.4	1468	117.89	21	19	defense response;metabolic process;regulation of biological process;response to stimulus	cytoplasm;cytosol;nucleus	catalytic activity;metal ion binding;nucleotide binding;protein binding;RNA binding	Pf00644	56829	ENSG00000105939.12	ZC3HAV1	7			Signaling by BRAF and RAF fusions	4	0	0.205	0.971	0.970954	0.976148	4.57	14.72	141.2	142.8	16	11.94	28.93	83.01		1.25798e+07	1.48994e+07		1.12508e+07	1.70364e+07
FALSE	High	Master Protein	Q96QH2-1	PML-RARA-regulated adapter molecule 1 [OS=Homo sapiens]	0	122.282	47	24	165	24	718	79.2	9.63	1439	141.4	24	24	regulation of biological process;response to stimulus	extracellular	protein binding	Pf04652, Pf07174, Pf07653, Pf09770, Pf14603	84106		PRAM1	19				0	0	0.521	1.588	0.985542	0.935421	81.11	89.14	126.9	163.4	9.6	33.63	24.59	113.53		2.35798e+07	1.452e+07		1.99831e+07	2.83931e+07
FALSE	High	Master Protein	Q5T6F2	Ubiquitin-associated protein 2 [OS=Homo sapiens]	0	121.009	25	14	102	14	1119	117	7.34	1098	123.86	14	14	regulation of biological process	cytoplasm;nucleus	protein binding;RNA binding	Pf00627, Pf12478, Pf14555	55833	ENSG00000137073.21	UBAP2	9				0	0	0.027	1.335	0.647761	0.976148	0.13	35.36	120.2	177.4	2.4	2.53	10.6			1.15818e+07	1.11743e+07		1.55771e+07	1.81014e+07
FALSE	High	Master Protein	Q8IUR7-1	Armadillo repeat-containing protein 8 [OS=Homo sapiens]	0	120.253	30	20	132	20	673	75.5	6.73	1499	108.55	18	19	transport	extracellular;organelle lumen	protein binding	Pf01602	25852	ENSG00000114098.17	ARMC8	3			Neutrophil degranulation	3	0	0.037	0.757	0.647761	0.976148	0.35	35.72	162	126.7	11.3	16.01	32.14			2.04747e+07	1.63114e+07		1.13426e+07	1.80152e+07
FALSE	High	Master Protein	Q6WKZ4-4	Rab11 family-interacting protein 1 [OS=Homo sapiens]	0	120.042	21	24	113	24	1283	137.1	5.43	687	78.16	21	24	regulation of biological process;transport	cytoplasm;cytosol;endosome;membrane	protein binding	Pf00168, Pf09457	80223	ENSG00000156675.15	RAB11FIP1	8		Endocytosis		1	0	0.259	0.61	0.985542	0.976148	3.36	7.15	188.1	107.3	4.6	19.16	17.07	45.77		1.44702e+07	1.1017e+07		8.13495e+06	6.38266e+06
FALSE	High	Master Protein	A0A0J9YYL3	poly(U)-binding-splicing factor PUF60 [OS=Homo sapiens]	0	119.742	40	13	113	13	505	54.6	5.34	1293	151.32	12	13			RNA binding	Pf00076, Pf13893, Pf14259		ENSG00000274081.4		CHR_HSCHR8_3_CTG7				0	0	0.091	1.153	0.750984	0.976148	0.88	2	143.4	152.9	3.7	7.17	2.21	105.19		1.3137e+07	1.45399e+07		1.45051e+07	1.49655e+07
FALSE	High	Master Protein	Q86UE4	protein LYRIC [OS=Homo sapiens]	0	118.733	33	15	74	15	582	63.8	9.32	562	85.69	11	15	cell organization and biogenesis;regulation of biological process;response to stimulus	cytoplasm;endoplasmic reticulum;membrane;nucleus	protein binding;RNA binding		92140	ENSG00000147649.9	MTDH	8	Gastric cancer network 2			1	0	0.414	1.134	0.994086	0.976148	24.1	88.21	130.2	141.5	28.3	89.83	27.11	71.42		1.64204e+07	3.66365e+06		1.02327e+07	6.94109e+06
FALSE	High	Master Protein	Q6VEQ5	WAS protein family homolog 2 [OS=Homo sapiens]	0	117.731	34	15	121	4	465	50.3	5.71	1805	150.71	15	15	cell organization and biogenesis;regulation of biological process;transport	cytoplasm;cytoskeleton;cytosol;endosome;membrane;vacuole	protein binding	Pf11945								0	11	0.064	1.759	0.653992	0.730185	1.01	39.35	96.9	196.6	6.5	48.35	4.51	112.1		3.01695e+07	1.47965e+07		4.15168e+07	4.42508e+07
FALSE	High	Master Protein	P62263	40S ribosomal protein S14 [OS=Homo sapiens]	0	116.535	42	9	170	9	151	16.3	10.05	1732	246.17	7	9	cell differentiation;cell organization and biogenesis;metabolic process;regulation of biological process;transport	cytosol;membrane;mitochondrion;ribosome	protein binding;RNA binding;structural molecule activity;translation regulator activity	Pf00411	6208	ENSG00000164587.11	RPS14	5	Cytoplasmic Ribosomal Proteins	Ribosome	Peptide chain elongation; Eukaryotic Translation Termination; Viral mRNA Translation; Formation of the ternary complex, and subsequently, the 43S complex; L13a-mediated translational silencing of Ceruloplasmin expression; Selenocysteine synthesis; Nonsense Mediated Decay (NMD) independent of the Exon Junction Complex (EJC); Nonsense Mediated Decay (NMD) enhanced by the Exon Junction Complex (EJC)…	39	0	0.203	1.162	0.968992	0.976148	2.13	25.31	127.8	152.2	20	4.31	13.36	100.58		4.16526e+07	3.91866e+07		4.37383e+07	5.28665e+07
FALSE	High	Master Protein	O94776	Metastasis-associated protein MTA2 [OS=Homo sapiens]	0	116.358	37	21	126	21	668	75	9.66	1130	93.91	19	21	cell organization and biogenesis;metabolic process;regulation of biological process	membrane;nucleus	catalytic activity;DNA binding;metal ion binding;protein binding	Pf00249, Pf00320, Pf01426, Pf01448	9219	ENSG00000149480.6	MTA2	11			ERCC6 (CSB) and EHMT2 (G9a) positively regulate rRNA expression; Regulation of TP53 Activity through Acetylation; Regulation of PTEN gene transcription; HDACs deacetylate histones; RNA Polymerase I Transcription Initiation	20	0	0.52	1.401	0.985542	0.976148	18.4	80.91	113.4	159.3	27.3	46.2	29.26	57.63		1.48127e+07	7.5172e+06		1.20096e+07	1.82762e+07
FALSE	High	Master Protein	Q96EP0-1	E3 ubiquitin-protein ligase RNF31 [OS=Homo sapiens]	0	115.188	28	23	126	23	1072	119.6	6.57	1097	83.52	23	21	metabolic process;regulation of biological process;response to stimulus	cytoplasm;cytosol	catalytic activity;metal ion binding;protein binding	Pf01485, Pf09409	55072	ENSG00000092098.16	RNF31	14	Regulation of toll-like receptor signaling pathway	NOD-like receptor signaling pathway	Regulation of TNFR1 signaling; TNFR1-induced NFkappaB signaling pathway	7	0	0.022	0.986	0.647761	0.976148	0.07	33.95	149.3	147.9	2.8	13.91	19.41			1.51525e+07	1.24396e+07		1.1839e+07	1.56063e+07
FALSE	High	Master Protein	Q9H3S7	Tyrosine-protein phosphatase non-receptor type 23 [OS=Homo sapiens]	0	115.116	18	22	115	22	1636	178.9	6.92	866	89.2	21	22	cell organization and biogenesis;metabolic process;regulation of biological process;transport	cytoplasm;cytoskeleton;cytosol;endosome;nucleus	catalytic activity;protein binding	Pf00102, Pf03097, Pf05823, Pf13949	25930	ENSG00000076201.14	PTPN23	3				0	0	0.239	0.948	0.985542	0.976148	1.27	97.09	145.6	132.9	21.4	45.22	60.14	45.56		1.80255e+07	9.2904e+06		7.50235e+06	1.86055e+07
FALSE	High	Master Protein	Q14161-1	ARF GTPase-activating protein GIT2 [OS=Homo sapiens]	0	115.067	31	22	130	1	759	84.5	7.23	1252	107.17	21	22	regulation of biological process		enzyme regulator activity;metal ion binding;protein binding	Pf00023, Pf01412, Pf07558, Pf08518, Pf12205, Pf12796, Pf13637, Pf13857	9815	ENSG00000139436.20	GIT2	12	Integrin-mediated Cell Adhesion	Endocytosis		2	21	0.289	1.36	0.985542	0.976148	0.85	79.22	122.9	165.4	11.6	30.02	31.42	4.26		2.32836e+07	1.51285e+07		2.01451e+07	3.1651e+07
FALSE	High	Master Protein	O75369-1	Filamin-B [OS=Homo sapiens]	0	114.533	14	28	108	23	2602	278	5.73	951	68.22	28	28	cell differentiation;cell organization and biogenesis;development;regulation of biological process;response to stimulus	cytoplasm;cytoskeleton;cytosol;membrane;nucleus	protein binding;RNA binding	Pf00307, Pf00630	2317	ENSG00000136068.14	FLNB	3	VEGFA-VEGFR2 Signaling Pathway	Focal adhesion; Proteoglycans in cancer; MAPK signaling pathway; Salmonella infection	ISG15 antiviral mechanism	10	0	4.449	0.426	0.647761	0.897516	106.04	0.74	57.9	16.1	226	21.75	16.38	89.05		2.64664e+06	3.60854e+06		765580	966146
FALSE	High	Master Protein	Q71U36	tubulin alpha-1A chain [OS=Homo sapiens]	0	114.422	33	11	96	5	451	50.1	5.06	1205	108.29	10	11	cell division;cell organization and biogenesis;regulation of biological process;transport	cytoplasm;cytoskeleton;cytosol;endosome;membrane;nucleus	catalytic activity;nucleotide binding;protein binding;structural molecule activity	Pf00091, Pf03953	7846	ENSG00000167552.13	TUBA1A	12	Pathogenic Escherichia coli infection; Parkin-Ubiquitin Proteasomal System pathway	Phagosome; Pathogenic Escherichia coli infection; Apoptosis; Gap junction	COPI-independent Golgi-to-ER retrograde traffic; COPI-dependent Golgi-to-ER retrograde traffic; Carboxyterminal post-translational modifications of tubulin; Regulation of PLK1 Activity at G2/M Transition; Recruitment of NuMA to mitotic centrosomes; Hedgehog 'off' state; Loss of Nlp from mitotic centrosomes; Translocation of GLUT4 to the plasma membrane; Prefoldin mediated transfer of substrate to…	73	6	5.247	0.331	0.647761	0.287022	42.04	3.99	44.6	17.8	237.6	19.93	42.22	58.81		1.23748e+07	1.64345e+07		4.18938e+06	7.75591e+06
FALSE	High	Master Protein	P12035	Keratin, type II cytoskeletal 3 [OS=Homo sapiens]	0	113.805	18	18	212	2	628	64.4	6.48	1796	177.8	17	17	cell death;cell differentiation;cell organization and biogenesis	cytosol	structural molecule activity	Pf00038	3850	ENSG00000186442.7	KRT3	12			Formation of the cornified envelope	3	2	0.468	0.141	0.985542	0.0703949	0	6.68	211.7	22.4	65.9	115.51	73.45	107.16		4.20055e+06	423634		79539.2	251433
FALSE	High	Master Protein	B2R7T8	cDNA, FLJ93598, highly similar to Homo sapiens capping protein (actin filament) muscle Z-line, beta (CAPZB), mRNA [OS=Homo sapiens]	0	113.788	63	16	121	16	272	30.6	6	1264	118.68	13	15	cell organization and biogenesis;cellular component movement;coagulation;regulation of biological process;transport	cytoplasm;cytoskeleton;cytosol	protein binding	Pf01115	832		CAPZB	1				0	0	0.541	0.897	0.985542	0.987529	40.77	39.51	85.2	185.3	29.4	3.26	55.37	81.93		2.47351e+07	2.59042e+07		8.32418e+07	3.63973e+07
FALSE	High	Master Protein	P46459	Vesicle-fusing ATPase [OS=Homo sapiens]	0	113.393	30	20	146	20	744	82.5	6.95	1348	104.76	20	20	cell organization and biogenesis;metabolic process;regulation of biological process;response to stimulus;transport	cytoplasm;cytosol;membrane	catalytic activity;metal ion binding;nucleotide binding;protein binding;RNA binding	Pf00004, Pf00910, Pf01078, Pf02359, Pf02933, Pf05272, Pf05496, Pf06068, Pf07724, Pf07728, Pf13173, Pf13191, Pf13207, Pf13401	4905	ENSG00000073969.18; ENSG00000278174.3; ENSG00000276262.2	NSF	17; CHR_HSCHR17_1_CTG5; CHR_HSCHR17_2_CTG5	Synaptic Vesicle Pathway; Brain-Derived Neurotrophic Factor (BDNF) signaling pathway	GABAergic synapse; Synaptic vesicle cycle; Vasopressin-regulated water reabsorption	COPI-dependent Golgi-to-ER retrograde traffic; Intra-Golgi traffic; COPII (Coat Protein 2) Mediated Vesicle Transport; COPI-mediated anterograde transport; Retrograde transport at the Trans-Golgi-Network; Trafficking of GluR2-containing AMPA receptors	25	0	0.309	0.91	0.985542	0.981343	10.25	3.37	145.5	125.3	29.1	3.07	8.41	99.75		1.7431e+07	1.82036e+07		1.44574e+07	1.62858e+07
FALSE	High	Master Protein	P11413-1	Glucose-6-phosphate 1-dehydrogenase [OS=Homo sapiens]	0	112.146	41	21	123	21	515	59.2	6.84	1025	82.38	21	20	metabolic process;regulation of biological process;response to stimulus	cytoplasm;cytosol;membrane;nucleus	catalytic activity;nucleotide binding;protein binding	Pf00479, Pf02781	2539	ENSG00000160211.15	G6PD	X	Glutathione metabolism; Pentose Phosphate Pathway; Cori Cycle; NRF2 pathway; ATM Signaling Network in Development and Disease; Sulfation Biotransformation Reaction	Carbon metabolism; Metabolic pathways; Glutathione metabolism; Central carbon metabolism in cancer; Pentose phosphate pathway	TP53 Regulates Metabolic Genes; Pentose phosphate pathway (hexose monophosphate shunt)	19	0	7.404	0.159	0.647761	0.0118654	5.51	1.04	43.1	8.3	248.6	52.81	61.44	63.23		1.21778e+07	2.66932e+07		2.17661e+06	5.52102e+06
FALSE	High	Master Protein	A1A4E9	Keratin 13 [OS=Homo sapiens]	0	111.274	45	21	216	16	458	49.6	4.96	2554	162.82	21	21	cell death;cell organization and biogenesis;response to stimulus	cytoskeleton;cytosol;nucleus	protein binding;structural molecule activity	Pf00038	3860		KRT13	17				0	0	1.158	0.134	0.904465	0.00407459	487.83	0.64	202.4	15.4	82.2	79.21	35.92	134.31		1.96831e+07	5.54993e+06		1.0316e+06	613723
FALSE	High	Master Protein	P04406-1	glyceraldehyde-3-phosphate dehydrogenase [OS=Homo sapiens]	0	111.168	53	16	135	16	335	36	8.46	1448	117.11	15	16	cell death;cell organization and biogenesis;defense response;metabolic process;regulation of biological process;response to stimulus	cytoplasm;cytoskeleton;cytosol;membrane;nucleus	catalytic activity;enzyme regulator activity;nucleotide binding;protein binding	Pf00044, Pf02800	2597	ENSG00000111640.14	GAPDH	12	Cori Cycle; Alzheimers Disease; Glycolysis and Gluconeogenesis; Sudden Infant Death Syndrome (SIDS) Susceptibility Pathways	Carbon metabolism; Glycolysis / Gluconeogenesis; HIF-1 signaling pathway; Biosynthesis of amino acids; Metabolic pathways; Alzheimer's disease	Gluconeogenesis; Glycolysis	15	0	4.951	0.363	0.647761	0.411674	1.41	4.71	55.5	25.3	219.2	29.52	39.32	50.28		2.40132e+07	3.66851e+07		1.01748e+07	1.80111e+07
FALSE	High	Master Protein	Q15052	Rho guanine nucleotide exchange factor 6 [OS=Homo sapiens]	0	110.605	27	16	98	12	776	87.4	6.05	1313	96.25	16	16	cell death;cell organization and biogenesis;metabolic process;regulation of biological process;response to stimulus	cytosol	enzyme regulator activity;protein binding	Pf00018, Pf00169, Pf00307, Pf00621, Pf07653, Pf11971, Pf14604	9459	ENSG00000129675.15	ARHGEF6	X	Regulation of Actin Cytoskeleton	Pancreatic cancer; Regulation of actin cytoskeleton	G alpha (12/13) signalling events; NRAGE signals death through JNK; Rho GTPase cycle; Regulation of cytoskeletal remodeling and cell spreading by IPP complex components; Signalling by NGF	18	4	0.35	1.726	0.985542	0.768123	9.16	81.49	109.6	175	15.4	38.16	29.16	75.97		1.21295e+07	6.97475e+06		1.1907e+07	1.80931e+07
FALSE	High	Master Protein	B3KX19	cDNA FLJ44500 fis, clone UTERU3000828, highly similar to 116 kDa U5 small nuclear ribonucleoprotein component [OS=Homo sapiens]	0	109.886	23	18	99	17	962	108.1	5	1065	97.59	17	18	metabolic process;response to stimulus	cytosol;membrane;spliceosomal complex	catalytic activity;nucleotide binding;protein binding;RNA binding	Pf00009, Pf00679, Pf03144, Pf03764, Pf14492	9343		EFTUD2	17	mRNA Processing			1	1	0.239	0.417	0.985542	0.622349	0.84	5.49	168	62.6	69.3	25.81	1.09	53.3		1.63552e+07	1.13064e+07		5.03176e+06	5.10961e+06
FALSE	High	Master Protein	P26038	Moesin [OS=Homo sapiens]	0	109.771	40	21	129	16	577	67.8	6.4	1095	97.56	20	21	cell differentiation;cell organization and biogenesis;cell proliferation;cellular component movement;regulation of biological process;response to stimulus	cell surface;cytoplasm;cytoskeleton;cytosol;membrane;nucleus	protein binding;RNA binding;structural molecule activity	Pf00373, Pf00769, Pf09379, Pf09380	4478	ENSG00000147065.16	MSN	X	Glial Cell Differentiation; AGE/RAGE pathway; Regulation of Actin Cytoskeleton	Measles; Proteoglycans in cancer; Regulation of actin cytoskeleton; Leukocyte transendothelial migration	Gene and protein expression by JAK-STAT signaling after Interleukin-12 stimulation; Interleukin-12 family signaling; Recycling pathway of L1	16	5	5.02	0.519	0.647761	0.976148	116.21	13.72	51.9	25.4	222.7	23.05	23.76	61.47		1.54815e+07	1.11422e+07		5.42028e+06	7.60914e+06
FALSE	High	Master Protein	Q9HC35	Echinoderm microtubule-associated protein-like 4 [OS=Homo sapiens]	0	109.573	23	20	110	20	981	108.8	6.4	1014	95.9	20	20		cytoplasm;cytoskeleton;membrane	protein binding	Pf00400, Pf03451	27436	ENSG00000143924.18	EML4	2		Non-small cell lung cancer		1	0	0.405	1.059	0.999719	0.976148	31.11	58.81	131.1	135.8	33.1	7.91	41.06	105.7		1.82949e+07	1.63562e+07		1.32829e+07	2.41503e+07
FALSE	High	Master Protein	Q0QEN7	ATP synthase subunit beta [OS=Homo sapiens]	0	109.485	44	14	82	14	445	48.1	5.07	924	83.81	13	14	cell differentiation;cell organization and biogenesis;cellular homeostasis;metabolic process;regulation of biological process;transport	cell surface;membrane;mitochondrion;nucleus;organelle lumen	catalytic activity;nucleotide binding;protein binding;transporter activity	Pf00006, Pf00306, Pf02874	506		ATP5B	12	Electron Transport Chain; Oxidative phosphorylation			2	0	0.595	0.295	0.985542	0.175544	1.36	7.86	174.7	46.3	79	35.25	44.75	29.83		1.13895e+07	1.89509e+07		5.40785e+06	2.80816e+06
FALSE	High	Master Protein	Q14161-5	Isoform 5 of ARF GTPase-activating protein GIT2 [OS=Homo sapiens]	0	109.205	33	22	63	1	729	81.3	7.02		104.97		22	regulation of biological process		enzyme regulator activity;metal ion binding;protein binding	Pf00023, Pf01412, Pf07558, Pf08518, Pf12205, Pf12796, Pf13637, Pf13857	9815	ENSG00000139436.20	GIT2	12	Integrin-mediated Cell Adhesion			1	0	0.01	1.807	5.80793e-17	0.674682	0	16.53	106.9	193.1		9.61	6.11			270318	235931		437104	476571
FALSE	High	Master Protein	P62820	Ras-related protein Rab-1A [OS=Homo sapiens]	0	105.84	80	18	113	6	205	22.7	6.21	885	92.41	13	17	cell organization and biogenesis;cellular component movement;defense response;metabolic process;regulation of biological process;response to stimulus;transport	cytoplasm;cytosol;endoplasmic reticulum;endosome;Golgi;membrane	catalytic activity;nucleotide binding;protein binding	Pf00009, Pf00025, Pf00071, Pf01926, Pf04670, Pf08477, Pf09439	5861	ENSG00000138069.16	RAB1A	2		Legionellosis	COPI-dependent Golgi-to-ER retrograde traffic; COPII (Coat Protein 2) Mediated Vesicle Transport; COPI-mediated anterograde transport; Golgi Cisternae Pericentriolar Stack Reorganization; RAB GEFs exchange GTP for GDP on RABs; RAB geranylgeranylation	21	12	0.373	0.874	0.987547	0.995137	16.11	20.1	129.8	128.3	41.9	13.95	7.66	60.98		5.41961e+07	4.44637e+07		4.5978e+07	5.1243e+07
FALSE	High	Master Protein	E7EVA0	microtubule-associated protein [OS=Homo sapiens]	0	105.389	11	17	93	17	2297	245.3	6.23	937	86.16	15	17	cell division;cell organization and biogenesis;cellular component movement;regulation of biological process	cytoplasm;cytoskeleton	protein binding;RNA binding;structural molecule activity	Pf00418	4134	ENSG00000047849.21	MAP4	3				0	0	0.898	1.25	0.95145	0.976148	258.68	62.95	112.3	124.8	62.9	12.84	40.44	123.78		8.99638e+06	7.49905e+06		6.80034e+06	1.22476e+07
FALSE	High	Master Protein	P62979	Ubiquitin-40S ribosomal protein S27a [OS=Homo sapiens]	0	105.287	71	13	142	13	156	18	9.64	1083	105.89	12	13	cell communication;cell organization and biogenesis;cellular homeostasis;defense response;metabolic process;regulation of biological process;response to stimulus;transport	cytoplasm;cytosol;membrane;nucleus;ribosome	metal ion binding;protein binding;RNA binding;structural molecule activity	Pf00240, Pf01599, Pf11976, Pf13019, Pf13881, Pf14560	6233	ENSG00000143947.13	RPS27A	2	Cytoplasmic Ribosomal Proteins	Ribosome	NOTCH1 Intracellular Domain Regulates Transcription; Activated NOTCH1 Transmits Signal to the Nucleus; Regulation of RAS by GAPs; Viral mRNA Translation; UCH proteinases; ISG15 antiviral mechanism; Regulation of PLK1 Activity at G2/M Transition; Constitutive Signaling by NOTCH1 HD+PEST Domain Mutants; Activated TLR4 signalling; Hh mutants that don't undergo autocatalytic processing are degraded b…	364	0	0.347	0.672	0.985542	0.976148	0.32	8.58	135.8	94	70.1	10.12	5.97	49.44		3.68423e+07	3.19214e+07		2.27598e+07	2.47653e+07
FALSE	High	Master Protein	B4DM27	cDNA FLJ54637, highly similar to Homo sapiens BAT2 domain containing 1 (BAT2D1), mRNA [OS=Homo sapiens]	0	104.971	20	14	120	1	933	106.9	9.1	1106	114.91	13	14	cell differentiation	membrane	protein binding;RNA binding		23215		PRRC2C	1				0	0
FALSE	High	Master Protein	P15924-1	Desmoplakin [OS=Homo sapiens]	0	104.619	11	30	160	30	2871	331.6	6.81	893	58.53	30	30	cell death;cell differentiation;cell organization and biogenesis;metabolic process;regulation of biological process;response to stimulus;transport	cytoplasm;cytoskeleton;membrane;nucleus	catalytic activity;motor activity;protein binding;RNA binding;structural molecule activity	Pf00038, Pf00681, Pf01540, Pf01576, Pf02463, Pf04111, Pf04156, Pf05483, Pf05557, Pf05622, Pf06008, Pf06160, Pf06637, Pf07888, Pf10174, Pf12072, Pf12128, Pf13166	1832	ENSG00000096696.13	DSP	6	Arrhythmogenic Right Ventricular Cardiomyopathy; Lung fibrosis	Arrhythmogenic right ventricular cardiomyopathy (ARVC)	Apoptotic cleavage of cell adhesion proteins; Formation of the cornified envelope; Neutrophil degranulation	14	0	3.304	1.091	0.647761	0.976148	3.29	19.17	121.6	103.3	75.1	3.89	41.37	12.1		5.1455e+08	4.87021e+08		5.74745e+08	3.14597e+08
FALSE	High	Master Protein	P07437	tubulin beta chain [OS=Homo sapiens]	0	103.773	45	15	89	6	444	49.6	4.89	987	76.45	14	15	cell division;cell organization and biogenesis;cellular component movement;defense response;regulation of biological process;response to stimulus;transport	cytoplasm;cytoskeleton;extracellular;membrane;nucleus;organelle lumen	catalytic activity;nucleotide binding;protein binding;structural molecule activity	Pf00091, Pf03953, Pf10644	203068	ENSG00000232575.10; ENSG00000196230.12; ENSG00000227739.10; ENSG00000224156.10; ENSG00000235067.10; ENSG00000229684.10; ENSG00000183311.16; ENSG00000232421.10	TUBB	6; CHR_HSCHR6_MHC_MANN_CTG1; CHR_HSCHR6_MHC_COX_CTG1; CHR_HSCHR6_MHC_APD_CTG1; CHR_HSCHR6_MHC_DBB_CTG1; CHR_HSCHR6_MHC_MCF_CTG1; CHR_HSCHR6_MHC_QBL_CTG1; CHR_HSCHR6_MHC_SSTO_CTG1	Pathogenic Escherichia coli infection; Parkin-Ubiquitin Proteasomal System pathway	Phagosome; Pathogenic Escherichia coli infection; Gap junction	Neutrophil degranulation; Regulation of PLK1 Activity at G2/M Transition; AURKA Activation by TPX2; Anchoring of the basal body to the plasma membrane; Recruitment of NuMA to mitotic centrosomes; Loss of Nlp from mitotic centrosomes; Recruitment of mitotic centrosome proteins and complexes	24	9	4.317	0.281	0.647761	0.139848	40	2.96	48.4	9	242.5	3.62	51.82	46.75		6.9351e+06	7.29988e+06		905371	1.95246e+06
FALSE	High	Master Protein	Q96PK6-1	RNA-binding protein 14 [OS=Homo sapiens]	0	102.924	26	15	205	15	669	69.4	9.67	2898	225.08	15	15	cell organization and biogenesis;defense response;metabolic process;regulation of biological process;response to stimulus	cytoplasm;nucleus	protein binding;RNA binding	Pf00076, Pf13893, Pf14259	10432; 100526737	ENSG00000239306.4	RBM14; RBM14-RBM4	11			RUNX2 regulates bone development	5	0	0.03	0.36	0.647761	0.397057	0.11	4.06	215.9	78.5	5.6	27.59	23.16	105.23		1.10362e+08	7.43295e+07		2.79328e+07	3.88728e+07
FALSE	High	Master Protein	P62753	40S RIBOSOMAL PROTEIN S6 [OS=Homo sapiens]	0	102.864	36	12	118	12	249	28.7	10.84	1286	157.97	9	12	cell death;cell differentiation;cell organization and biogenesis;cell proliferation;metabolic process;regulation of biological process;response to stimulus;transport	cytoplasm;cytosol;membrane;nucleus;ribosome	protein binding;RNA binding;structural molecule activity	Pf01092	6194	ENSG00000137154.12	RPS6	9	IL-5 Signaling Pathway; Human Thyroid Stimulating Hormone (TSH) signaling pathway; Leptin signaling pathway; Follicle Stimulating Hormone (FSH) signaling pathway; Prolactin Signaling Pathway; Interleukin-11 Signaling Pathway; Oncostatin M Signaling Pathway; Brain-Derived Neurotrophic Factor (BDNF) signaling pathway; Kit receptor signaling pathway; Mecp2 and Associated Rett Syndrome; VEGFA-VEGFR2 …	HIF-1 signaling pathway; PI3K-Akt signaling pathway; EGFR tyrosine kinase inhibitor resistance; Ribosome; mTOR signaling pathway; Proteoglycans in cancer; Insulin signaling pathway	Peptide chain elongation; Eukaryotic Translation Termination; Viral mRNA Translation; mTORC1-mediated signalling; Formation of the ternary complex, and subsequently, the 43S complex; L13a-mediated translational silencing of Ceruloplasmin expression; Selenocysteine synthesis; Nonsense Mediated Decay (NMD) independent of the Exon Junction Complex (EJC); Nonsense Mediated Decay (NMD) enhanced by the…	62	0	0.219	0.889	0.985542	0.994	6.54	5.33	140.6	145	14.4	2.42	1.86	84.38		2.83693e+07	2.93588e+07		3.01494e+07	2.93654e+07
FALSE	High	Master Protein	B7Z992	cDNA FLJ53698, highly similar to Gelsolin [OS=Homo sapiens]	0	102.461	26	15	93	15	715	78.8	6.11	1175	86.45	15	14	cell death;cell organization and biogenesis;metabolic process;regulation of biological process;response to stimulus;transport	cytoplasm;cytoskeleton;cytosol;extracellular;membrane;nucleus;organelle lumen	metal ion binding;protein binding	Pf00626	2934		GSN	9	Regulation of Actin Cytoskeleton; Senescence and Autophagy in Cancer			2	0	6.14	0.248	0.647761	0.0763049	24.02	0.81	53	12.6	234.4	36.96	55.23	16		1.46316e+07	2.49867e+07		2.99969e+06	6.84369e+06
FALSE	High	Master Protein	P08708	40S ribosomal protein S17 [OS=Homo sapiens]	0	102.44	59	7	92	7	135	15.5	9.85	1208	140.88	6	7	cell organization and biogenesis;metabolic process;transport	cytosol;membrane;ribosome	RNA binding;structural molecule activity	Pf00833	6218	ENSG00000278229.2; ENSG00000182774.10	RPS17; RPS17L	15; CHR_HSCHR15_5_CTG8	Cytoplasmic Ribosomal Proteins	Ribosome	Peptide chain elongation; Eukaryotic Translation Termination; Viral mRNA Translation; Formation of the ternary complex, and subsequently, the 43S complex; L13a-mediated translational silencing of Ceruloplasmin expression; Selenocysteine synthesis; Nonsense Mediated Decay (NMD) independent of the Exon Junction Complex (EJC); Nonsense Mediated Decay (NMD) enhanced by the Exon Junction Complex (EJC)…	38	0	0.478	0.981	0.985542	0.976148	48.36	41.9	127.2	139.4	33.4	9.68	37.61	123.09		1.76376e+07	1.53767e+07		1.37415e+07	2.36997e+07
FALSE	High	Master Protein	P14625	Endoplasmin [OS=Homo sapiens]	0	100.763	27	20	97	18	803	92.4	4.84	927	73.56	19	19	cell organization and biogenesis;metabolic process;regulation of biological process;response to stimulus;transport	cytosol;endoplasmic reticulum;extracellular;membrane;nucleus;organelle lumen	metal ion binding;nucleotide binding;protein binding;RNA binding	Pf00183, Pf02518, Pf13589	7184	ENSG00000166598.14	HSP90B1	12	Photodynamic therapy-induced unfolded protein response; Focal Adhesion-PI3K-Akt-mTOR-signaling pathway; Sudden Infant Death Syndrome (SIDS) Susceptibility Pathways	Estrogen signaling pathway; Prostate cancer; Thyroid hormone synthesis; Pathways in cancer; PI3K-Akt signaling pathway; Protein processing in endoplasmic reticulum	Post-translational protein phosphorylation; Regulation of Insulin-like Growth Factor (IGF) transport and uptake by Insulin-like Growth Factor Binding Proteins (IGFBPs); ATF6 (ATF6-alpha) activates chaperone genes; Interleukin-4 and 13 signaling; Trafficking and processing of endosomal TLR; Scavenging by Class A Receptors	26	2	3.954	0.192	0.647761	0.0309116	30.23	0.33	71.1	10	218.8	38.04	65.63	53.67		1.03258e+07	1.79241e+07		1.16179e+06	3.17384e+06
FALSE	High	Master Protein	P62280	40S ribosomal protein S11 [OS=Homo sapiens]	0	99.999	76	17	183	17	158	18.4	10.3	1986	161.05	16	16	cell differentiation;cell organization and biogenesis;metabolic process;transport	cytoplasm;cytosol;membrane;ribosome	protein binding;RNA binding;structural molecule activity	Pf00366	6205	ENSG00000142534.6	RPS11	19	Cytoplasmic Ribosomal Proteins	Ribosome	Peptide chain elongation; Eukaryotic Translation Termination; Viral mRNA Translation; Formation of the ternary complex, and subsequently, the 43S complex; L13a-mediated translational silencing of Ceruloplasmin expression; Selenocysteine synthesis; Nonsense Mediated Decay (NMD) independent of the Exon Junction Complex (EJC); Nonsense Mediated Decay (NMD) enhanced by the Exon Junction Complex (EJC)…	38	0	0.237	1.24	0.985542	0.976148	0.73	30.37	113.5	147.1	39.4	15.22	1.51	80.1		7.53144e+07	9.34837e+07		1.0987e+08	1.07554e+08
FALSE	High	Master Protein	P09012	U1 SMALL NUCLEAR RIBONUCLEOPROTEIN A [OS=Homo sapiens]	0	99.866	35	10	173	8	282	31.3	9.83	1486	163.41	10	9	metabolic process;regulation of biological process	nucleus;spliceosomal complex	protein binding;RNA binding	Pf00076, Pf13893, Pf14259	6626	ENSG00000077312.8	SNRPA	19	mRNA Processing	Spliceosome	mRNA Splicing - Major Pathway	6	2	0.405	0.868	0.999719	0.990079	6.86	8.1	121.8	138.2	40.1	4.56	26.58	38.7		5.01754e+07	5.35185e+07		7.11205e+07	4.86172e+07
FALSE	High	Master Protein	Q96L91	E1A-binding protein p400 [OS=Homo sapiens]	0	99.34	9	20	74	20	3159	343.3	9.19	496	52.94	20	20	cell organization and biogenesis;metabolic process	nucleus	catalytic activity;DNA binding;nucleotide binding;protein binding	Pf00176, Pf00271, Pf07529	57634		EP400	12			HATs acetylate histones; Formation of Senescence-Associated Heterochromatin Foci (SAHF)	8	0	2.711	0.39	0.653992	0.524847	49.16	2.83	196.8	74.1	29.1	5.47	23.45	29.45		8.31346e+06	8.98207e+06		3.84689e+06	2.75263e+06
FALSE	High	Master Protein	P16989-2	Isoform 2 of Y-box-binding protein 3 [OS=Homo sapiens]	0	99.189	42	10	65	1	303	31.9	9.66	735	74.46	9	9	metabolic process;regulation of biological process;response to stimulus	cytoplasm;cytosol;nucleus	DNA binding;protein binding;RNA binding	Pf00313	8531	ENSG00000060138.12	CSDA; YBX3	12	RalA downstream regulated genes; Apoptosis-related network due to altered Notch3 in ovarian cancer			2	0	0.01	1.212	5.80793e-17	0.976148	0	44.68	135.6	164.4		16.44	25.22			942911	746554		848941	1.21741e+06
FALSE	High	Master Protein	P16989-1	Y-box-binding protein 3 [OS=Homo sapiens]	0	98.587	41	11	57	2	372	40.1	9.77	690	67.35	10	10	metabolic process;regulation of biological process;response to stimulus	cytoplasm;cytosol;nucleus	DNA binding;protein binding;RNA binding	Pf00313	8531	ENSG00000060138.12	CSDA; YBX3	12	RalA downstream regulated genes; Apoptosis-related network due to altered Notch3 in ovarian cancer	Tight junction		3	4	0.058	1.887	0.647761	0.592971	1.41	19.38	92.9	194.8	12.4	4.24	0.37			1.87594e+06	1.99204e+06		4.04443e+06	4.06582e+06
FALSE	High	Master Protein	P63104-1	14-3-3 protein zeta/delta [OS=Homo sapiens]	0	98.324	40	11	95	10	245	27.7	4.79	1274	84.79	10	11	cell organization and biogenesis;metabolic process;regulation of biological process;response to stimulus;transport	cytoplasm;cytosol;membrane;mitochondrion;nucleus	catalytic activity;protein binding;RNA binding	Pf00244	7534	ENSG00000164924.17	YWHAZ	8	Cell Cycle; Prolactin Signaling Pathway; Pathogenic Escherichia coli infection; Myometrial Relaxation and Contraction Pathways; Calcium Regulation in the Cardiac Cell; Sudden Infant Death Syndrome (SIDS) Susceptibility Pathways	Hepatitis B; Cell cycle; Epstein-Barr virus infection; Viral carcinogenesis; Oocyte meiosis; PI3K-Akt signaling pathway; Hippo signaling pathway; Pathogenic Escherichia coli infection	Chk1/Chk2(Cds1) mediated inactivation of Cyclin B:Cdk1 complex; Interleukin-3, 5 and GM-CSF signaling; KSRP (KHSRP) binds and destabilizes mRNA; Activation of BAD and translocation to mitochondria ; GP1b-IX-V activation signalling; Translocation of GLUT4 to the plasma membrane; Rap1 signalling; Deactivation of the beta-catenin transactivating complex; TP53 Regulates Metabolic Genes; RHO GTPases a…	51	1	1.49	0.594	0.815841	0.976148	17.59	0.87	94.3	66	139.7	44.8	40.43	56		1.95884e+07	3.77558e+07		1.41869e+07	2.5544e+07
FALSE	High	Master Protein	P07237	Protein disulfide-isomerase [OS=Homo sapiens]	0	98.117	34	18	82	18	508	57.1	4.87	697	40.15	17	18	cell organization and biogenesis;cellular homeostasis;metabolic process;regulation of biological process;response to stimulus	endoplasmic reticulum;extracellular;membrane;organelle lumen	catalytic activity;metal ion binding;protein binding;RNA binding	Pf00085, Pf01216, Pf13098, Pf13848, Pf13899, Pf13905	5034	ENSG00000185624.14	P4HB	17		Protein processing in endoplasmic reticulum	Post-translational protein phosphorylation; Regulation of Insulin-like Growth Factor (IGF) transport and uptake by Insulin-like Growth Factor Binding Proteins (IGFBPs); VLDL assembly; Chylomicron assembly; Collagen biosynthesis and modifying enzymes; Interleukin-12 family signaling; Detoxification of Reactive Oxygen Species; Hedgehog ligand biogenesis	23	0	2.028	0.318	0.709499	0.241852	58.88	2.34	100.6	100.2	99.1	10.54	13.13	44.75		3.19174e+07	3.7056e+07		3.76103e+07	3.12182e+07
FALSE	High	Master Protein	Q9HCH0	Nck-associated protein 5-like [OS=Homo sapiens]	0	97.715	19	18	116	18	1330	138.9	8.13	1016	109.2	17	18	cell organization and biogenesis	cytoplasm;cytoskeleton	protein binding	Pf15246	57701		NCKAP5L	12				0	0	0.043	1.153	0.647761	0.976148	0.54	29.03	133.9	164.2	1.9	14.95	3.52			9.82174e+06	7.944e+06		1.05682e+07	1.11083e+07
FALSE	High	Master Protein	Q9Y2T2	ap-3 complex subunit mu-1 [OS=Homo sapiens]	0	97.432	50	16	108	13	418	46.9	6.93	950	91.97	16	16	cellular component movement;transport	Golgi;membrane;vacuole	protein binding	Pf00928, Pf01217	26985	ENSG00000185009.12	AP3M1	10		Lysosome	Association of TriC/CCT with target proteins during biosynthesis	5	3	3.706	3.566	0.647761	0.0451989	79.98	159.5	39.9	151	109.1	78.88	45.85	28.66		1.22607e+07	3.48037e+06		1.7678e+07	3.46376e+07
FALSE	High	Master Protein	P00558	phosphoglycerate kinase 1 [OS=Homo sapiens]	0	96.684	44	14	89	14	417	44.6	8.1	935	72.3	13	14	cell differentiation;metabolic process;regulation of biological process;response to stimulus	cytoplasm;cytosol;membrane	catalytic activity;nucleotide binding;protein binding	Pf00162	5230	ENSG00000102144.13	PGK1	X	Cori Cycle; Photodynamic therapy-induced HIF-1 survival signaling; Glycolysis and Gluconeogenesis	Glycolysis / Gluconeogenesis; Biosynthesis of amino acids; HIF-1 signaling pathway; Metabolic pathways; Carbon metabolism	Gluconeogenesis; Glycolysis	13	0	3.023	0.204	0.647761	0.0330077	24.98	1.43	68.5	11.5	219.9	51.53	87.24	40.37		7.57656e+06	1.6263e+07		909781	3.83959e+06
FALSE	High	Master Protein	Q92734-1	Protein TFG [OS=Homo sapiens]	0	96.34	41	11	138	11	400	43.4	5.1	937	162.83	11	10	cell organization and biogenesis;regulation of biological process;response to stimulus;transport	cytoplasm;cytosol;endoplasmic reticulum;membrane	protein binding;signal transducer activity	Pf00564, Pf08232	10342	ENSG00000114354.13	TFG	3		Pathways in cancer; Thyroid cancer	COPII (Coat Protein 2) Mediated Vesicle Transport	10	0	0.07	1.376	0.669616	0.976148	0.04	131.02	126.1	170.7	3.2	36.52	64.49	20.66		3.91782e+07	2.30959e+07		2.48925e+07	6.6624e+07
FALSE	High	Master Protein	A9QQ22	Actin nucleation promoting factor [OS=Homo sapiens]	0	95.66	31	14	114	3	410	43.8	5.58	1719	123.02	14	14	cell organization and biogenesis;regulation of biological process;transport	cytosol;endosome;membrane	protein binding	Pf11945	653440		WASH6P	X|Y				0	0	0.09	1.842	0.698109	0.684543	0.31	86.89	103.5	192.8	3.7	32.74	29.07	10.96		2.26827e+06	1.4155e+06		2.7104e+06	4.11317e+06
FALSE	High	Master Protein	Q01469	Fatty acid-binding protein, epidermal [OS=Homo sapiens]	0	95.357	80	11	62	11	135	15.2	7.01	994	54.07	9	10	metabolic process;transport	cytoplasm;cytosol;extracellular;membrane;organelle lumen	protein binding;transporter activity	Pf00061	2171	ENSG00000164687.10	FABP5	8	PPAR signaling pathway	PPAR signaling pathway	Triglyceride catabolism; Signaling by Retinoic Acid; Neutrophil degranulation	12	0	2.427	0.237	0.664751	0.060002	27.57	0.52	49.5	14.7	235.8	67.93	61.5	114.89		9.8136e+06	2.79539e+07		3.08388e+06	7.8296e+06
FALSE	High	Master Protein	P25705-1	ATP synthase subunit alpha, mitochondrial [OS=Homo sapiens]	0	95	33	19	102	19	553	59.7	9.13	1041	75.54	19	19	cell organization and biogenesis;metabolic process;regulation of biological process;transport	membrane;mitochondrion;organelle lumen	catalytic activity;nucleotide binding;protein binding;RNA binding;transporter activity	Pf00006, Pf00306, Pf02663, Pf02874, Pf05943	498	ENSG00000152234.15	ATP5A1	18	Electron Transport Chain; Oxidative phosphorylation	Oxidative phosphorylation; Huntington's disease; Alzheimer's disease; Metabolic pathways; Parkinson's disease	Cristae formation; Mitochondrial protein import; Formation of ATP by chemiosmotic coupling; Metabolism of proteins	16	0	0.47	0.314	0.985542	0.2285	1.31	8.69	171.5	48.6	79.9	33.11	46.55	30.97		1.23648e+07	1.99237e+07		6.26109e+06	3.16012e+06
FALSE	High	Master Protein	B4DYY5	cDNA FLJ55671, highly similar to Ubiquitin-associated protein 2-like [OS=Homo sapiens]	0	94.157	18	13	82	13	1078	113.5	6.68	986	95.31	13	13	regulation of biological process	cytoplasm	protein binding;RNA binding	Pf00627, Pf12478, Pf14555	9898		UBAP2L	1				0	0	0.501	1.514	0.985542	0.976148	52.13	88.22	112.8	149.8	37.5	19.12	63.8	120.76		9.13332e+06	6.9579e+06		6.50975e+06	1.72105e+07
FALSE	High	Master Protein	P21281	V-type proton ATPase subunit B, brain isoform [OS=Homo sapiens]	0	93.702	32	14	114	14	511	56.5	5.81	808	93.95	14	14	cellular homeostasis;metabolic process;regulation of biological process;response to stimulus;transport	cytoplasm;cytosol;membrane	catalytic activity;nucleotide binding;protein binding;transporter activity	Pf00006, Pf00306, Pf02874	526	ENSG00000147416.10	ATP6V1B2	8		Phagosome; Rheumatoid arthritis; Epithelial cell signaling in Helicobacter pylori infection; Oxidative phosphorylation; Collecting duct acid secretion; Vibrio cholerae infection; Synaptic vesicle cycle; Metabolic pathways; mTOR signaling pathway	Transferrin endocytosis and recycling; ROS, RNS production in phagocytes; Ion channel transport; Insulin receptor recycling	20	0	1.11	0.826	0.920598	0.976148	72.89	15.58	111	93.6	95.4	6.27	35.92	56.44		1.43583e+07	1.31399e+07		1.50076e+07	8.9279e+06
FALSE	High	Master Protein	A0A087X0M4	kanadaptin [OS=Homo sapiens]	0	93.205	22	14	81	14	742	82.8	5.1	572	62.62	14	13		membrane	protein binding	Pf00035, Pf00498		ENSG00000163798.13		2				0	0	0.116	0.751	0.833605	0.976148	1.63	15.5	158.1	139	2.9	38.75	4.12	55.94		9.27661e+06	5.28656e+06		5.98225e+06	6.34138e+06
FALSE	High	Master Protein	Q13094	lymphocyte cytosolic protein 2 [OS=Homo sapiens]	0	92.005	34	16	166	16	533	60.2	6.27	852	120.43	16	16	regulation of biological process;response to stimulus;transport	cytoplasm;cytosol;membrane	protein binding	Pf00017, Pf07647, Pf15449	3937	ENSG00000043462.11	LCP2	5	T-Cell antigen Receptor (TCR) pathway during Staphylococcus aureus infection; T-Cell antigen Receptor (TCR) Signaling Pathway	Natural killer cell mediated cytotoxicity; Platelet activation; Osteoclast differentiation; Fc epsilon RI signaling pathway; Rap1 signaling pathway; T cell receptor signaling pathway	DAP12 signaling; FCERI mediated Ca+2 mobilization; Generation of second messenger molecules; GPVI-mediated activation cascade; FCERI mediated MAPK activation	21	0	0.272	1.896	0.985542	0.584887	12.34	56.88	24.2	45.4	230.4	34.88	13.29	12.61		1.9331e+07	1.16824e+07		2.5659e+07	3.09816e+07
FALSE	High	Master Protein	Q93074-1	Mediator of RNA polymerase II transcription subunit 12 [OS=Homo sapiens]	0	91.828	12	21	82	21	2177	242.9	7.05	679	52.15	21	20	metabolic process;regulation of biological process;response to stimulus	membrane;nucleus	catalytic activity;DNA binding;protein binding;receptor activity	Pf09497, Pf12144, Pf12145	9968	ENSG00000184634.15	MED12	X		Thyroid hormone signaling pathway	Transcriptional regulation of white adipocyte differentiation; PPARA activates gene expression; Generic Transcription Pathway	10	0	0.886	0.526	0.95145	0.976148	29.25	6.41	193.6	83.1	23.3	6.5	13.13	18.94		5.96847e+06	5.4436e+06		2.68493e+06	2.22869e+06
FALSE	High	Master Protein	B2RE74	cDNA, FLJ94876, highly similar to Homo sapiens fructose-1,6-bisphosphatase 1 (FBP1), mRNA [OS=Homo sapiens]	0	91.619	47	13	79	13	338	36.8	6.68	616	56.54	13	13	cell organization and biogenesis;metabolic process;regulation of biological process;response to stimulus	cytoplasm;cytosol;nucleus	catalytic activity;metal ion binding;nucleotide binding;protein binding	Pf00316, Pf00459	2203		FBP1	9	Angiopoietin Like Protein 8 Regulatory Pathway; Glycolysis and Gluconeogenesis			2	0	7.159	0.246	0.647761	0.0736776	48.78	2.31	69	10.9	220.2	23.35	75.54	32.02		4.6473e+06	6485881		476124	1.56788e+06
FALSE	High	Master Protein	Q86UX7	Fermitin family homolog 3 [OS=Homo sapiens]	0	91.456	34	17	102	17	667	75.9	6.98	877	76.95	17	17	cell organization and biogenesis;regulation of biological process;response to stimulus;transport	extracellular;membrane;organelle lumen	protein binding	Pf00169, Pf00373	83706	ENSG00000149781.12	FERMT3	11		Platelet activation	Platelet degranulation	5	0	5.209	0.188	0.647761	0.0309116	57.06	1.05	59.1	22.1	218.9	7.21	46.27	56.62		8.41694e+06	9.3214e+06		2.35573e+06	4.64661e+06
FALSE	High	Master Protein	P29401	Transketolase [OS=Homo sapiens]	0	91.309	25	13	100	13	623	67.8	7.66	696	64.22	13	13	metabolic process;regulation of biological process	cytosol	catalytic activity;metal ion binding;protein binding	Pf00456, Pf00676, Pf02775, Pf02779, Pf02780, Pf09364	7086	ENSG00000163931.15	TKT	3	Pentose Phosphate Pathway	Metabolic pathways; Carbon metabolism; Pentose phosphate pathway; Biosynthesis of amino acids	Insulin effects increased synthesis of Xylulose-5-Phosphate; Pentose phosphate pathway (hexose monophosphate shunt)	10	0	5.395	0.187	0.647761	0.0309116	15.38	2.33	61.7	48.5	189.8	17.9	58.18	42.18		1.27133e+07	1.63978e+07		1.75929e+07	7.3371e+06
FALSE	High	Master Protein	F5GY88	Mediator of RNA polymerase II transcription subunit 24 [OS=Homo sapiens]	0	90.007	20	16	55	16	1008	112.1	7.03	678	59.65	16	16	cell organization and biogenesis;metabolic process;regulation of biological process;response to stimulus	nucleus	catalytic activity;protein binding;receptor activity	Pf11277	9862	ENSG00000008838.19	MED24	17				0	0	0.407	0.408	0.998448	0.580729	18.26	2.57	209.4	79.7	10.9	16.56	9.49	57.67		7.4783e+06	9.46144e+06		3.42409e+06	2.99353e+06
FALSE	High	Master Protein	Q96IR1	RPS4X protein [OS=Homo sapiens]	0	89.633	44	14	174	9	243	27.2	9.94	1288	182.48	12	14	cell organization and biogenesis;development;metabolic process;regulation of biological process;transport	cytosol;membrane;ribosome	protein binding;RNA binding;structural molecule activity	Pf00900, Pf08071	6191		RPS4X	X	Cytoplasmic Ribosomal Proteins			1	5	0.342	1.125	0.985542	0.976148	10.44	12.27	124.2	139.6	36.2	10.3	8.83	75.32		5.00804e+07	5.79501e+07		5.68724e+07	6.44498e+07
FALSE	High	Master Protein	Q92574-1	Hamartin [OS=Homo sapiens]	0	88.729	18	13	80	13	1164	129.7	6.47	874	56.18	12	13	cell differentiation;cell organization and biogenesis;cellular component movement;metabolic process;regulation of biological process;response to stimulus;transport	cytoplasm;cytoskeleton;cytosol;membrane;nucleus	catalytic activity;motor activity;protein binding	Pf00261, Pf01576, Pf02388, Pf02463, Pf03357, Pf04111, Pf04156, Pf04388, Pf04912, Pf05483, Pf05557, Pf07926, Pf08317, Pf10473, Pf12128, Pf12718, Pf12795, Pf13851, Pf13868, Pf14643, Pf14915, Pf14988	7248	ENSG00000165699.13	TSC1	9	AMP-activated Protein Kinase (AMPK) Signaling; Target Of Rapamycin (TOR) Signaling; Integrated Breast Cancer Pathway; Signaling Pathways in Glioblastoma; Nanoparticle triggered autophagic cell death; Wnt Signaling Pathway Netpath; BDNF-TrkB Signaling; 4-hydroxytamoxifen, Dexamethasone, and Retinoic Acids Regulation of p27 Expression; Angiopoietin Like Protein 8 Regulatory Pathway; Focal Adhesion-…	Longevity regulating pathway; Choline metabolism in cancer; mTOR signaling pathway; Phospholipase D signaling pathway; PI3K-Akt signaling pathway; AMPK signaling pathway; Insulin signaling pathway	TBC/RABGAPs; Energy dependent regulation of mTOR by LKB1-AMPK; TP53 Regulates Metabolic Genes; Inhibition of TSC complex formation by PKB; Macroautophagy	33	0	0.037	1.126	0.647761	0.976148	0.35	54.29	138.6	158.5	2.9	25.43	22.1			6.40142e+06	4.44995e+06		5.21129e+06	7.14129e+06
FALSE	High	Master Protein	P26196	Probable ATP-dependent RNA helicase DDX6 [OS=Homo sapiens]	0	88.588	35	13	86	13	483	54.4	8.66	708	77.63	10	13	cell organization and biogenesis;metabolic process;regulation of biological process	cytoplasm;cytosol;membrane;mitochondrion;nucleus	catalytic activity;nucleotide binding;protein binding;RNA binding	Pf00270, Pf00271, Pf14617	1656	ENSG00000110367.11	DDX6	11		RNA degradation	mRNA decay by 5' to 3' exoribonuclease	4	0	0.268	1.3	0.985542	0.976148	1.83	3.88	130.1	159.7	10.3	39.81	39.3	75.7		8.46699e+06	1.51013e+07		1.04367e+07	1.847e+07
FALSE	High	Master Protein	P38606	V-type proton ATPase catalytic subunit A [OS=Homo sapiens]	0	87.987	27	13	128	13	617	68.3	5.52	1176	108.3	13	13	cellular homeostasis;metabolic process;regulation of biological process;response to stimulus;transport	cytosol;membrane;mitochondrion	catalytic activity;nucleotide binding;transporter activity	Pf00006, Pf00306, Pf02874	523	ENSG00000114573.9	ATP6V1A	3		Synaptic vesicle cycle; Oxidative phosphorylation; Epithelial cell signaling in Helicobacter pylori infection; Phagosome; Vibrio cholerae infection; mTOR signaling pathway; Rheumatoid arthritis; Collecting duct acid secretion; Metabolic pathways	Transferrin endocytosis and recycling; ROS, RNS production in phagocytes; Ion channel transport; Insulin receptor recycling	20	0	2.091	0.793	0.699467	0.976148	71.23	14.26	105.9	83.1	111	15.61	25.3	16.77		1.46939e+07	1.17719e+07		1.23632e+07	8.61113e+06
FALSE	High	Master Protein	B4E0Q9	cDNA FLJ52821, highly similar to Protein transport protein Sec23A [OS=Homo sapiens]	0	87.895	36	13	91	1	409	45	9.25	1047	69.54	13	12	cell organization and biogenesis;transport	cytosol;membrane	metal ion binding;protein binding	Pf04811, Pf08033	10484		SEC23A	14				0	0	0.01	0.833	5.80793e-17	0.976148	0	61.77	163.6	136.4		24.6	52.9			198874	139943		93821.8	205960
FALSE	High	Master Protein	Q86YP4	Transcriptional repressor p66-alpha [OS=Homo sapiens]	0	87.264	38	16	96	15	633	68	9.94	741	71.19	16	16	metabolic process;regulation of biological process	nucleus	DNA binding;metal ion binding;protein binding		54815	ENSG00000167491.17	GATAD2A	19			ERCC6 (CSB) and EHMT2 (G9a) positively regulate rRNA expression; Regulation of TP53 Activity through Acetylation; Regulation of PTEN gene transcription; HDACs deacetylate histones; RNA Polymerase I Transcription Initiation	20	1	0.757	1.584	0.985542	0.938884	27.78	72.34	94.7	145.7	59.6	36.92	26.28	24.5		7.56472e+06	4.43281e+06		7.3802e+06	1.07489e+07
FALSE	High	Master Protein	Q15717	ELAV-like protein 1 [OS=Homo sapiens]	0	86.619	51	15	89	15	326	36.1	9.17	844	74.8	15	15	development;metabolic process;regulation of biological process	cytoplasm;cytosol;membrane;nucleus	protein binding;RNA binding	Pf00076, Pf13893, Pf14259	1994	ENSG00000066044.14	ELAVL1	19	AMP-activated Protein Kinase (AMPK) Signaling; Endoderm Differentiation; Preimplantation Embryo; Focal Adhesion-PI3K-Akt-mTOR-signaling pathway	AMPK signaling pathway	HuR (ELAVL1) binds and stabilizes mRNA; mRNA Splicing - Major Pathway	11	0	0.214	1.194	0.985542	0.976148	2.84	18.61	133.9	151.1	14.9	25.37	7.94	71.77		1.15359e+07	1.65791e+07		1.47531e+07	1.65075e+07
FALSE	High	Master Protein	B4DUQ1	cDNA FLJ54552, highly similar to Heterogeneous nuclear ribonucleoprotein K [OS=Homo sapiens]	0	86.492	40	15	102	15	439	48.5	5.92	758	68.73	14	15	metabolic process;regulation of biological process;response to stimulus	cytoplasm;membrane;nucleus;spliceosomal complex	DNA binding;protein binding;RNA binding	Pf00013, Pf08067, Pf13014, Pf13083	3190		HNRNPK	9	mRNA Processing			1	0	1.216	0.946	0.886553	0.976148	94.39	1.78	97.1	102	100.8	37.19	37.68	92.51		7.54774e+06	1.29329e+07		7.897e+06	1.36346e+07
FALSE	High	Master Protein	Q14155-1	Isoform 1 of Rho guanine nucleotide exchange factor 7 [OS=Homo sapiens]	0	86.113	25	14	102	10	646	73.1	7.21	1071	88.33	14	13	cell differentiation;cell organization and biogenesis;regulation of biological process;response to stimulus	cytosol;membrane;vacuole	protein binding	Pf00018, Pf00169, Pf00621, Pf07653, Pf14604	8874	ENSG00000102606.17	ARHGEF7	13	Integrin-mediated Cell Adhesion; Regulation of Actin Cytoskeleton			2	0	0.563	1.357	0.985542	0.976148	2.29	85.45	103	154.6	42.4	10.09	41.71	101.81		6.95059e+06	6.02525e+06		7.1627e+06	1.31544e+07
FALSE	High	Master Protein	Q9BZK7	F-box-like/WD repeat-containing protein TBL1XR1 [OS=Homo sapiens]	0	85.967	27	9	47	9	514	55.6	5.55	595	52.91	9	8	cell differentiation;cell organization and biogenesis;metabolic process;regulation of biological process;response to stimulus	nucleus	DNA binding;protein binding	Pf00400, Pf08513, Pf08662	79718	ENSG00000177565.16	TBL1XR1	3		Wnt signaling pathway	NOTCH1 Intracellular Domain Regulates Transcription; Transcriptional regulation of white adipocyte differentiation; Activation of gene expression by SREBF (SREBP); RORA activates gene expression; Constitutive Signaling by NOTCH1 HD+PEST Domain Mutants; PPARA activates gene expression; YAP1- and WWTR1 (TAZ)-stimulated gene expression; Constitutive Signaling by NOTCH1 PEST Domain Mutants; HDACs dea…	36	0	0.14	0.807	0.899459	0.976148	2.16	23.43	164.7	129.2	6.1	32.29	16.21	86.15		5.29469e+06	3.32624e+06		2.93309e+06	3.69229e+06
FALSE	High	Master Protein	Q6VN20	Ran-binding protein 10 [OS=Homo sapiens]	0	84.696	34	15	95	13	620	67.2	6.77	1246	92.08	15	14		cytoplasm;cytosol;nucleus	protein binding	Pf00622, Pf10607	57610	ENSG00000141084.10	RANBP10	16			MET activates RAS signaling	4	0	0.242	1.065	0.985542	0.976148	4.78	36.05	149.1	144.6	6.3	18.97	11.6	90.26		1.10625e+07	8.44584e+06		8.63611e+06	1.01792e+07
FALSE	High	Master Protein	P46940	Ras GTPase-activating-like protein IQGAP1 [OS=Homo sapiens]	0	84.38	15	22	79	22	1657	189.1	6.48	548	29.61	22	21	cell growth;regulation of biological process;response to stimulus;transport	cytoplasm;cytoskeleton;cytosol;membrane;nucleus	enzyme regulator activity;metal ion binding;protein binding	Pf00307, Pf00397, Pf00616, Pf03836, Pf11016	8826	ENSG00000140575.12	IQGAP1	15	VEGFA-VEGFR2 Signaling Pathway; EGF/EGFR Signaling Pathway; Regulation of Actin Cytoskeleton; G13 Signaling Pathway	Adherens junction; Proteoglycans in cancer; Regulation of actin cytoskeleton	Signaling by BRAF and RAF fusions; MAP2K and MAPK activation; RHO GTPases activate IQGAPs; Glucagon-like Peptide-1 (GLP1) regulates insulin secretion; Signaling by RAS mutants; Signaling by high-kinase activity BRAF mutants; Signaling by moderate kinase activity BRAF mutants; Nephrin family interactions; Paradoxical activation of RAF signaling by kinase inactive BRAF; Neutrophil degranulation; In…	35	0	4.95	0.206	0.647761	0.0342877	138.99	1.67	59.3	8.8	231.9	8.33	46.37	91.48		5.44243e+06	4.83678e+06		543259	1.07326e+06
FALSE	High	Master Protein	P14923	Junction plakoglobin [OS=Homo sapiens]	0	83.739	29	17	104	13	745	81.7	6.14	899	61.6	16	17	cell death;cell organization and biogenesis;cellular component movement;regulation of biological process;response to stimulus;transport	cytoplasm;cytoskeleton;cytosol;extracellular;membrane;nucleus;organelle lumen	protein binding;signal transducer activity;structural molecule activity	Pf00514	3728	ENSG00000173801.16	JUP	17	Arrhythmogenic Right Ventricular Cardiomyopathy; Corticotropin-releasing hormone signaling pathway; Ectoderm Differentiation	Arrhythmogenic right ventricular cardiomyopathy (ARVC); Pathways in cancer; Acute myeloid leukemia; Transcriptional misregulation in cancer	Adherens junctions interactions; Neutrophil degranulation; Formation of the cornified envelope; VEGFR2 mediated vascular permeability	22	4	2.205	1.019	0.683678	0.976148	40.21	33.83	66.8	66.9	166.4	13.53	39.29	11.61		7.40741e+06	8.97509e+06		6.13688e+06	1.0859e+07
FALSE	High	Master Protein	P07900	Heat shock protein HSP 90-alpha [OS=Homo sapiens]	0	83.372	24	17	101	11	732	84.6	5.02	1041	70.55	14	17	cell organization and biogenesis;metabolic process;regulation of biological process;response to stimulus;transport	cytoplasm;cytosol;extracellular;membrane;nucleus;organelle lumen	catalytic activity;enzyme regulator activity;nucleotide binding;protein binding;RNA binding	Pf00183, Pf02518, Pf13589	3320	ENSG00000080824.18	HSP90AA1	14	Nucleotide-binding Oligomerization Domain (NOD) pathway; TNF alpha Signaling Pathway; Corticotropin-releasing hormone signaling pathway; Aryl Hydrocarbon Receptor; EBV LMP1 signaling; Aryl Hydrocarbon Receptor Pathway; Constitutive Androstane Receptor Pathway; NRF2 pathway; VEGFA-VEGFR2 Signaling Pathway; Focal Adhesion-PI3K-Akt-mTOR-signaling pathway	Protein processing in endoplasmic reticulum; Progesterone-mediated oocyte maturation; Estrogen signaling pathway; Pathways in cancer; Antigen processing and presentation; PI3K-Akt signaling pathway; Prostate cancer; NOD-like receptor signaling pathway	Sema3A PAK dependent Axon repulsion; Regulation of PLK1 Activity at G2/M Transition; Recruitment of NuMA to mitotic centrosomes; Loss of Nlp from mitotic centrosomes; Scavenging by Class F Receptors; Neutrophil degranulation; Uptake and function of diphtheria toxin; Regulation of actin dynamics for phagocytic cup formation; The role of GTSE1 in G2/M progression after G2 checkpoint; HSP90 chaperon…	86	0	4.862	0.271	0.647761	0.117918	88.94	3.82	44.8	23.6	231.6	11.57	9.77	70.8		4.46437e+06	5.25979e+06		2.37799e+06	2.73106e+06
FALSE	High	Master Protein	P41219	Peripherin [OS=Homo sapiens]	0	83.154	10	7	334	1	470	53.6	5.47	3251	308.55	7	7		membrane	protein binding;structural molecule activity	Pf00038, Pf04732	5630	ENSG00000135406.13	PRPH	12	Amyotrophic lateral sclerosis (ALS)	Amyotrophic lateral sclerosis (ALS)		2	0	0.01	0.01	5.80793e-17	2.96014e-16	0	0	300							272102
FALSE	High	Master Protein	A8K0T9	cDNA FLJ75422, highly similar to Homo sapiens capping protein (actin filament) muscle Z-line, alpha 1, mRNA [OS=Homo sapiens]	0	82.994	49	11	76	9	286	32.9	5.69	995	99.14	10	11	cell organization and biogenesis;cellular component movement;coagulation;defense response;regulation of biological process;response to stimulus;transport	cytoskeleton;cytosol;extracellular	protein binding	Pf01267	829		CAPZA1	1				0	2	0.988	1.288	0.95145	0.976148	61.85	25.21	108.8	147	44.2	5.5	17.98	44.48		2.0247e+07	2.18867e+07		2.50474e+07	3.23445e+07
FALSE	High	Master Protein	P62269	40S ribosomal protein S18 [OS=Homo sapiens]	0	82.963	64	16	135	16	152	17.7	10.99	1370	100.03	16	15	cell organization and biogenesis;metabolic process;transport	cytoplasm;cytosol;membrane;nucleus;ribosome	protein binding;RNA binding;structural molecule activity	Pf00416	6222	ENSG00000223367.6; ENSG00000096150.9; ENSG00000235650.6; ENSG00000226225.6; ENSG00000231500.6	RPS18	6; CHR_HSCHR6_MHC_DBB_CTG1; CHR_HSCHR6_MHC_QBL_CTG1; CHR_HSCHR6_MHC_COX_CTG1; CHR_HSCHR6_MHC_MCF_CTG1	Cytoplasmic Ribosomal Proteins	Ribosome	Peptide chain elongation; Eukaryotic Translation Termination; Viral mRNA Translation; Formation of the ternary complex, and subsequently, the 43S complex; L13a-mediated translational silencing of Ceruloplasmin expression; Selenocysteine synthesis; Nonsense Mediated Decay (NMD) independent of the Exon Junction Complex (EJC); Nonsense Mediated Decay (NMD) enhanced by the Exon Junction Complex (EJC)…	38	0	0.46	0.971	0.985542	0.976148	24.52	39.35	122.8	135	42.1	23.62	13.6	84.43		2.97999e+07	2.12695e+07		2.5136e+07	3.04831e+07
FALSE	High	Master Protein	P39019	40S ribosomal protein S19 [OS=Homo sapiens]	0	82.9	64	14	102	14	145	16.1	10.32	1091	89.3	12	13	cell differentiation;cell organization and biogenesis;cellular component movement;defense response;metabolic process;regulation of biological process;response to stimulus;transport	cytoplasm;cytosol;membrane;nucleus;ribosome	protein binding;RNA binding;structural molecule activity	Pf01090	6223	ENSG00000105372.6	RPS19	19	Cytoplasmic Ribosomal Proteins	Ribosome	Peptide chain elongation; Eukaryotic Translation Termination; Viral mRNA Translation; Formation of the ternary complex, and subsequently, the 43S complex; L13a-mediated translational silencing of Ceruloplasmin expression; Selenocysteine synthesis; Nonsense Mediated Decay (NMD) independent of the Exon Junction Complex (EJC); Nonsense Mediated Decay (NMD) enhanced by the Exon Junction Complex (EJC)…	38	0	0.467	0.943	0.985542	0.976148	20.55	16.51	132.2	120.4	47.4	0.8	20.8	110.31		3.6581e+07	3.61681e+07		2.85683e+07	3.84205e+07
FALSE	High	Master Protein	Q6PKG0-1	La-related protein 1 [OS=Homo sapiens]	0	82.665	21	16	87	16	1096	123.4	8.82	805	56.58	16	16	cell proliferation;metabolic process;regulation of biological process;response to stimulus	cytoplasm;membrane	protein binding;RNA binding;translation regulator activity	Pf05383	23367		LARP1	5				0	0	0.182	0.949	0.95145	0.976148	2.44	21.13	146.5	149.2	4.3	6.68	23.35	67.43		6.39405e+06	7.0282e+06		5.78057e+06	8.06689e+06
FALSE	High	Master Protein	Q9BTC0	Death-inducer obliterator 1 [OS=Homo sapiens]	0	82.367	12	18	88	18	2240	243.7	7.88	454	43.8	18	17	cell death;metabolic process;regulation of biological process;response to stimulus	cytoplasm;cytoskeleton;nucleus	metal ion binding;protein binding;RNA binding	Pf00628, Pf07500, Pf07744, Pf09770	11083	ENSG00000101191.16	DIDO1	20				0	0	0.125	0.537	0.86067	0.976148	0.73	5.87	193.4	104.2	2.4	9.16	3.7	82.7		1.0176e+07	8.9376e+06		5.00308e+06	5.27168e+06
FALSE	High	Master Protein	P61106	Ras-related protein Rab-14 [OS=Homo sapiens]	0	82.074	48	11	101	8	215	23.9	6.21	618	95.04	8	11	cell organization and biogenesis;defense response;metabolic process;regulation of biological process;response to stimulus;transport	cytosol;endoplasmic reticulum;endosome;Golgi;membrane;vacuole	catalytic activity;nucleotide binding;protein binding	Pf00009, Pf00025, Pf00071, Pf04670, Pf08477	51552	ENSG00000119396.10	RAB14	9	Focal Adhesion-PI3K-Akt-mTOR-signaling pathway	AMPK signaling pathway	Translocation of GLUT4 to the plasma membrane; Neutrophil degranulation; Synthesis of PIPs at the plasma membrane; RAB GEFs exchange GTP for GDP on RABs; RAB geranylgeranylation	18	1	0.123	0.881	0.851752	0.999842	4.11	42.6	155.6	140.5	3.9	26.7	18.3	89.42		1.75233e+07	1.19579e+07		1.148e+07	1.48933e+07
FALSE	High	Master Protein	Q06830	peroxiredoxin-1 [OS=Homo sapiens]	0	80.213	40	12	117	11	199	22.1	8.13	988	78.54	11	12	cell proliferation;cellular homeostasis;defense response;metabolic process;regulation of biological process;response to stimulus	cytoplasm;cytosol;mitochondrion;nucleus	antioxidant activity;catalytic activity;protein binding;RNA binding	Pf00578, Pf08534, Pf10417	5052	ENSG00000117450.13	PRDX1	1	Androgen receptor signaling pathway; Selenium Micronutrient Network; NRF2 pathway	Peroxisome	TP53 Regulates Metabolic Genes; Deregulated CDK5 triggers multiple neurodegenerative pathways in Alzheimer's disease models; Detoxification of Reactive Oxygen Species	15	1	5.905	0.485	0.647761	0.921298	5.48	4.98	36.5	16.5	247	15.34	44.45	31.93		1.41103e+07	1.75449e+07		5.1239e+06	9.82122e+06
FALSE	High	Master Protein	P60174-1	Isoform 2 of Triosephosphate isomerase [OS=Homo sapiens]	0	80.145	50	11	58	11	249	26.7	6.9	773	57.9	11	11	development;metabolic process	cytosol;nucleus	catalytic activity;protein binding	Pf00121	7167	ENSG00000111669.14	TPI1	12	Fatty Acid Beta Oxidation; Cori Cycle; Glycolysis and Gluconeogenesis			3	0	5.271	0.205	0.647761	0.0334462	17.15	0.47	47.8	8.2	243.9	68.94	81.82	64.92		4.34998e+06	1.26254e+07		659788	2.47106e+06
FALSE	High	Master Protein	P62277	40S ribosomal protein S13 [OS=Homo sapiens]	0	79.843	50	11	113	11	151	17.2	10.54	1541	136.57	10	10	cell organization and biogenesis;metabolic process;regulation of biological process;transport	cytosol;membrane;nucleus;ribosome	protein binding;RNA binding;structural molecule activity	Pf00312, Pf08069	6207	ENSG00000110700.6	RPS13	11	Cytoplasmic Ribosomal Proteins	Ribosome	Peptide chain elongation; Eukaryotic Translation Termination; Viral mRNA Translation; Formation of the ternary complex, and subsequently, the 43S complex; L13a-mediated translational silencing of Ceruloplasmin expression; Selenocysteine synthesis; Nonsense Mediated Decay (NMD) independent of the Exon Junction Complex (EJC); Nonsense Mediated Decay (NMD) enhanced by the Exon Junction Complex (EJC)…	38	0	0.04	0.998	0.647761	0.976148	0.18	4.67	144.5	151.2	4.3	0.73	3.91	103.86		1.1673e+08	1.15524e+08		1.24962e+08	1.18235e+08
FALSE	High	Master Protein	P61163	Alpha-centractin [OS=Homo sapiens]	0	79.441	46	11	82	6	376	42.6	6.64	737	66.95	10	10	regulation of biological process;transport	cytoplasm;cytoskeleton;cytosol	nucleotide binding;protein binding	Pf00022	10121	ENSG00000138107.12	ACTR1A	10			COPI-independent Golgi-to-ER retrograde traffic; Regulation of PLK1 Activity at G2/M Transition; AURKA Activation by TPX2; Anchoring of the basal body to the plasma membrane; Recruitment of NuMA to mitotic centrosomes; Recruitment of mitotic centrosome proteins and complexes; Loss of Nlp from mitotic centrosomes; COPI-mediated anterograde transport; MHC class II antigen presentation; HSP90 chaper…	33	5	0.241	1.266	0.985542	0.976148	7.27	48.9	121.7	162.5	15.8	18.51	27.48	76.18		1.83326e+07	1.40898e+07		1.76176e+07	2.61172e+07
FALSE	High	Master Protein	B9EG90	topoisomerase (DNA) I [OS=Homo sapiens]	0	79.207	24	19	103	19	765	90.6	9.31	669	62.61	18	19	cell death;cell division;cell organization and biogenesis;metabolic process;regulation of biological process;response to stimulus	chromosome;nucleus	catalytic activity;DNA binding;nucleotide binding;protein binding;RNA binding	Pf01028, Pf02919, Pf14370	7150		TOP1	20				0	0	0.029	0.526	0.647761	0.976148	0.16	3.96	184.4	109.6	6	5.88	27.91			1.22835e+07	1.1303e+07		8.55607e+06	5.73564e+06
FALSE	High	Master Protein	P62851	40S ribosomal protein S25 [OS=Homo sapiens]	0	79.114	54	12	199	12	125	13.7	10.11	3013	196.28	10	12	cell organization and biogenesis;metabolic process;transport	cytosol;nucleus;ribosome	catalytic activity;nucleotide binding;protein binding;RNA binding;structural molecule activity	Pf03297	6230	ENSG00000280831.2; ENSG00000118181.10	RPS25	11; CHR_HG2217_PATCH	Cytoplasmic Ribosomal Proteins	Ribosome	Peptide chain elongation; Eukaryotic Translation Termination; Viral mRNA Translation; Formation of the ternary complex, and subsequently, the 43S complex; L13a-mediated translational silencing of Ceruloplasmin expression; Selenocysteine synthesis; Nonsense Mediated Decay (NMD) independent of the Exon Junction Complex (EJC); Nonsense Mediated Decay (NMD) enhanced by the Exon Junction Complex (EJC)…	38	0	0.285	1.81	0.985542	0.676606	10.51	51.18	89.8	178.6	31.6	53.01	10.08	84.23		2.10568e+08	9.57533e+07		2.63111e+08	3.03478e+08
FALSE	High	Master Protein	Q07954	prolow-density lipoprotein receptor-related protein 1 [OS=Homo sapiens]	0	78.813	5	18	83	18	4544	504.3	5.39	700	66.37	18	18	cell proliferation;development;metabolic process;regulation of biological process;response to stimulus;transport	cytoplasm;cytosol;endosome;membrane;nucleus	metal ion binding;protein binding;receptor activity;RNA binding;transporter activity	Pf00057, Pf00058, Pf07645, Pf12662, Pf14670	4035	ENSG00000123384.13	LRP1	12	Alzheimers Disease; Regulation of Wnt/B-catenin Signaling by Small Molecule Compounds; Statin Pathway	Alzheimer's disease; Malaria	Signaling by GPCR; Scavenging of heme from plasma; Retinoid metabolism and transport	15	0	0.148	1.06	0.922042	0.976148	3.49	4.55	149.1	147.2	3.7	8.55	5.41	110.1		6.11514e+06	5.41816e+06		5.90171e+06	5.46705e+06
FALSE	High	Master Protein	Q9Y262	eukaryotic translation initiation factor 3 subunit L [OS=Homo sapiens]	0	78.419	26	14	79	14	564	66.7	6.34	932	54.12	14	14	metabolic process	cytoplasm;cytosol;membrane	protein binding;RNA binding	Pf10255	51386	ENSG00000100129.17	EIF3L	22			Formation of the ternary complex, and subsequently, the 43S complex; L13a-mediated translational silencing of Ceruloplasmin expression; Translation initiation complex formation; GTP hydrolysis and joining of the 60S ribosomal subunit; Formation of a pool of free 40S subunits; Ribosomal scanning and start codon recognition	11	0	5.797	1.278	0.647761	0.976148	126.06	68.12	54.9	71.7	173.5	16.61	41.18	89.23		4.68049e+06	3.69677e+06		4.02647e+06	7.3347e+06
FALSE	High	Master Protein	H7BY10	60S ribosomal protein L23a [OS=Homo sapiens]	0	78.309	36	9	139	9	158	17.8	10.45	1289	142.68	9	9	metabolic process	ribosome	structural molecule activity	Pf00276, Pf03939		ENSG00000198242.13		17				0	0	0.262	1.361	0.985542	0.976148	17.66	41.64	112.8	171.5	15.6	29.51	2.06	119.31		6.0394e+07	3.95391e+07		7.53703e+07	7.32014e+07
FALSE	High	Master Protein	P22314	Ubiquitin-like modifier-activating enzyme 1 [OS=Homo sapiens]	0	78.039	14	11	31	11	1058	117.8	5.76	480	27.94	11	11	metabolic process;response to stimulus	cytoplasm;cytosol;membrane;mitochondrion;nucleus	catalytic activity;nucleotide binding;protein binding;RNA binding	Pf00899, Pf02134, Pf09358, Pf10585	7317	ENSG00000130985.16	UBA1	X	Proteasome Degradation; Parkin-Ubiquitin Proteasomal System pathway; Parkinsons Disease Pathway	Ubiquitin mediated proteolysis; Parkinson's disease	Synthesis of active ubiquitin: roles of E1 and E2 enzymes; Antigen processing: Ubiquitination & Proteasome degradation	13	0	6.486	0.772	0.647761	0.99981	60.72	200.83	24.3	9.2	266.5	74.04	18.93	78.31		707990	2.26379e+06		418719	548125
FALSE	High	Master Protein	B4E0R1	Integrin beta [OS=Homo sapiens]	0	77.818	25	14	88	1	700	77.3	6.89	801	72.93	14	14	cell communication;cell death;cell differentiation;cell organization and biogenesis;cellular component movement;defense response;metabolic process;regulation of biological process;response to stimulus;transport	cell surface;membrane	metal ion binding;protein binding;receptor activity;signal transducer activity	Pf00362, Pf07965, Pf08725	3689		ITGB2	21	Integrin-mediated Cell Adhesion; Focal Adhesion			2	0	0.177	0.59	0.806829	0.976148	2.04	3.74	169.8	100.2	30	22.35	12.29	37.09		966370	702614		530812	445911
FALSE	High	Master Protein	P62081	40S ribosomal protein S7 [OS=Homo sapiens]	0	77.668	52	13	87	13	194	22.1	10.1	631	80.09	11	12	cell organization and biogenesis;metabolic process;regulation of biological process;transport	cytoplasm;cytoskeleton;cytosol;membrane;nucleus;ribosome	protein binding;RNA binding;structural molecule activity	Pf01251	6201	ENSG00000171863.12	RPS7	2	Cytoplasmic Ribosomal Proteins	Ribosome	Peptide chain elongation; Eukaryotic Translation Termination; Viral mRNA Translation; Formation of the ternary complex, and subsequently, the 43S complex; L13a-mediated translational silencing of Ceruloplasmin expression; Selenocysteine synthesis; Nonsense Mediated Decay (NMD) independent of the Exon Junction Complex (EJC); Nonsense Mediated Decay (NMD) enhanced by the Exon Junction Complex (EJC)…	39	0	0.87	1.383	0.95145	0.976148	115.52	46.78	93.2	133.2	73.6	16.04	26.97	78.4		1.63485e+07	1.30183e+07		1.71926e+07	2.52967e+07
FALSE	High	Master Protein	B3KM80	nucleolin, isoform CRA_c [OS=Homo sapiens]	0	77.614	29	14	94	14	536	58.5	4.67	815	75.97	13	14	regulation of biological process;response to stimulus	membrane;nucleus	DNA binding;protein binding;RNA binding	Pf00076, Pf13893, Pf14259	4691		NCL	2	Pathogenic Escherichia coli infection; VEGFA-VEGFR2 Signaling Pathway	Pathogenic Escherichia coli infection		3	0	0.799	0.797	0.97219	0.976148	150.36	12.7	88.9	78.5	132.5	21.89	29.53	38.36		1.10221e+07	8.06701e+06		1.02956e+07	6.73873e+06
FALSE	High	Master Protein	P23528	Cofilin-1 [OS=Homo sapiens]	0	77.431	56	7	62	7	166	18.5	8.09	938	61.35	7	5	cell organization and biogenesis;cellular component movement;metabolic process;regulation of biological process;response to stimulus	cytoplasm;cytoskeleton;cytosol;membrane;nucleus	protein binding	Pf00241	1072	ENSG00000172757.12	CFL1	11	Brain-Derived Neurotrophic Factor (BDNF) signaling pathway; VEGFA-VEGFR2 Signaling Pathway; EGF/EGFR Signaling Pathway; Regulation of Actin Cytoskeleton; G13 Signaling Pathway	Axon guidance; Pertussis; Fc gamma R-mediated phagocytosis; Regulation of actin cytoskeleton	Platelet degranulation ; Sema3A PAK dependent Axon repulsion; Gene and protein expression by JAK-STAT signaling after Interleukin-12 stimulation; EPHB-mediated forward signaling; Regulation of actin dynamics for phagocytic cup formation; Interleukin-12 family signaling	27	0	3.996	0.292	0.647761	0.168222	77.99	0.98	67.8	14.7	217.5	60.07	55.15	101.03		1.04482e+07	2.58783e+07		2.36565e+06	5.39027e+06
FALSE	High	Master Protein	P08758	annexin A5 [OS=Homo sapiens]	0	77.327	49	17	71	17	320	35.9	5.05	541	50.67	16	17	coagulation;regulation of biological process;response to stimulus;transport	cytoplasm;cytosol;extracellular;membrane	enzyme regulator activity;metal ion binding;protein binding	Pf00191	308	ENSG00000164111.14	ANXA5	4	Apoptosis-related network due to altered Notch3 in ovarian cancer; Simplified Interaction Map Between LOXL4 and Oxidative Stress Pathway; Prostaglandin Synthesis and Regulation		Platelet degranulation	7	0	3.862	0.168	0.647761	0.0169237	0.07	1.82	76.3	10.9	212.8	59.68	89.03	72.71		9.60908e+06	2.364e+07		1.02508e+06	4.50872e+06
FALSE	High	Master Protein	B4DN88	cDNA FLJ61322, highly similar to RNA-binding motif,single-stranded-interacting protein 1 [OS=Homo sapiens]	0	77.188	22	9	110	9	419	45.9	8.98	1086	101.33	8	9	metabolic process	nucleus	DNA binding;protein binding;RNA binding	Pf00076, Pf13893, Pf14259	5937		RBMS1	2				0	0	0.262	1.481	0.985542	0.976148	7	62.55	108.7	179.5	11.8	23.7	51.38	81.99		6.17108e+06	8.65559e+06		8.24862e+06	1.76625e+07
FALSE	High	Master Protein	D3DSM0	Integrin beta [OS=Homo sapiens]	0	77.168	25	14	90	1	712	78.3	6.87	789	77.36	14	14	cell communication;cell death;cell differentiation;cell organization and biogenesis;cellular component movement;defense response;metabolic process;regulation of biological process;response to stimulus;transport	cell surface;membrane	metal ion binding;protein binding;receptor activity;signal transducer activity	Pf00362, Pf07965, Pf08725	3689	ENSG00000160255.17	ITGB2	21	Integrin-mediated Cell Adhesion; Focal Adhesion; Focal Adhesion-PI3K-Akt-mTOR-signaling pathway; Microglia Pathogen Phagocytosis Pathway; TYROBP Causal Network			5	13	0.566	0.561	0.985542	0.976148	55.15	2.21	179.8	96.4	23.8	23.76	31.4	101.78		1.79965e+07	1.28188e+07		1.02076e+07	6.49878e+06
FALSE	High	Master Protein	Q9H0U4	ras-related protein Rab-1B [OS=Homo sapiens]	0	76.474	70	15	88	3	201	22.2	5.73	866	66.85	11	14	cell organization and biogenesis;metabolic process;regulation of biological process;response to stimulus;transport	cytoplasm;cytosol;Golgi;membrane;mitochondrion	catalytic activity;nucleotide binding;protein binding	Pf00025, Pf00071, Pf01926, Pf04670, Pf08477, Pf09439	81876	ENSG00000174903.15	RAB1B	11		Legionellosis	COPI-dependent Golgi-to-ER retrograde traffic; COPII (Coat Protein 2) Mediated Vesicle Transport; COPI-mediated anterograde transport; Golgi Cisternae Pericentriolar Stack Reorganization; RAB GEFs exchange GTP for GDP on RABs; RAB geranylgeranylation	21	0	0.363	1.09	0.985542	0.976148	0.69	39.98	125.1	131.9	43	24.18	13.48	94.35		2.02052e+06	1.43051e+06		1.62904e+06	1.9724e+06
FALSE	High	Master Protein	Q53F02	Cleavage and polyadenylation specific factor 3, 73kDa variant [OS=Homo sapiens]	0	75.587	24	14	66	14	684	77.4	5.66	521	49.56	13	13	metabolic process;transport		catalytic activity;metal ion binding;protein binding;RNA binding	Pf00753, Pf07521, Pf10996, Pf11718, Pf12706, Pf13483	51692		CPSF3	2	mRNA Processing			1	0	0.219	0.197	0.985542	0.0309116	0.54	1.83	186.6	27.2	86.2	25.74	46.53	57.12		1.15536e+07	1.66958e+07		2.84932e+06	1.43861e+06
FALSE	High	Master Protein	Q8NE71-1	ATP-binding cassette sub-family F member 1 [OS=Homo sapiens]	0	75.502	22	17	70	17	845	95.9	6.8	400	34.03	16	17	defense response;metabolic process;regulation of biological process;response to stimulus;transport	cytoplasm;cytosol;membrane;nucleus;ribosome	catalytic activity;nucleotide binding;protein binding;RNA binding;translation regulator activity	Pf00005, Pf13304	23	ENSG00000225989.9; ENSG00000232169.9; ENSG00000204574.12; ENSG00000206490.11; ENSG00000236149.9; ENSG00000236342.8; ENSG00000231129.8	ABCF1	6; CHR_HSCHR6_MHC_SSTO_CTG1; CHR_HSCHR6_MHC_DBB_CTG1; CHR_HSCHR6_MHC_QBL_CTG1; CHR_HSCHR6_MHC_COX_CTG1; CHR_HSCHR6_MHC_MCF_CTG1; CHR_HSCHR6_MHC_MANN_CTG1			ABC-family proteins mediated transport	2	0	1.283	2.177	0.897872	0.382634	276.58	146.81	64.5	190.1	45.4	94.69	33.02	91		5.3602e+06	1.061e+06		5.54105e+06	8.91722e+06
FALSE	High	Master Protein	M0R0R2	40S ribosomal protein S5 [OS=Homo sapiens]	0	75.493	34	9	91	9	225	25.3	9.76	1268	92.15	9	7	metabolic process	ribosome	RNA binding;structural molecule activity	Pf00177		ENSG00000083845.8		19				0	0	1.164	0.743	0.903288	0.976148	131.57	8.25	134.5	97	68.5	1.15	23.77	116.68		1.33775e+07	1.35977e+07		8.20968e+06	1.15266e+07
FALSE	High	Master Protein	Q00839	Heterogeneous nuclear ribonucleoprotein U [OS=Homo sapiens]	0	75.06	22	14	62	14	825	90.5	6	482	55.24	14	14	cell differentiation;metabolic process;regulation of biological process;response to stimulus	cell surface;chromosome;cytoplasm;membrane;nucleus;spliceosomal complex	DNA binding;nucleotide binding;protein binding;RNA binding	Pf00622, Pf13671	3192	ENSG00000153187.18	HNRNPU	1	mRNA Processing	Spliceosome	mRNA Splicing - Major Pathway	6	0	0.342	0.44	0.985542	0.728888	20.86	5.08	179.4	61.3	59.3	29.23	16.91	3.02		1.84455e+07	1.21265e+07		5.75904e+06	4.52885e+06
FALSE	High	Master Protein	Q9Y2X7-1	ARF GTPase-activating protein GIT1 [OS=Homo sapiens]	0	74.967	27	14	73	10	761	84.3	6.8	634	51.06	13	14	regulation of biological process;response to stimulus	cytoplasm;cytosol;membrane	enzyme regulator activity;metal ion binding;protein binding	Pf00023, Pf01412, Pf08518, Pf12205, Pf12796, Pf13637, Pf13857	28964	ENSG00000108262.15	GIT1	17	Regulation of Actin Cytoskeleton	Endocytosis; Epithelial cell signaling in Helicobacter pylori infection; Regulation of actin cytoskeleton	Ephrin signaling	8	0	0.259	1.677	0.985542	0.826271	3.13	72.1	105.4	174.1	20.5	0.99	44	14.15		3.17419e+06	3.13016e+06		3.77328e+06	7.18121e+06
FALSE	High	Master Protein	D6W646	HCG22253, isoform CRA_a [OS=Homo sapiens]	0	74.777	20	15	92	1	1015	114	6.3	801	72.07	14	15	cell organization and biogenesis;regulation of biological process;response to stimulus	cytoskeleton;cytosol;membrane		Pf00169, Pf00621	23370		ARHGEF18	19				0	0	0.01	0.115	5.80793e-17	0.121068	0	11.13	121.3	178.7		15.71				102024	127528			168020
FALSE	High	Master Protein	Q96CW5	Gamma-tubulin complex component 3 [OS=Homo sapiens]	0	74.744	20	13	56	13	907	103.5	8.12	336	33.01	13	13	cell organization and biogenesis	cytoplasm;cytoskeleton;cytosol;membrane	protein binding;structural molecule activity	Pf04130	10426	ENSG00000126216.13	TUBGCP3	13			Recruitment of NuMA to mitotic centrosomes; Recruitment of mitotic centrosome proteins and complexes	9	0	0.01	1.14	5.80793e-17	0.976148	0	104.18	143.2	156.8		43.65	43.81			5.53716e+06	2.92522e+06		3.20092e+06	6.07462e+06
FALSE	High	Master Protein	Q3MHD2	Protein LSM12 homolog [OS=Homo sapiens]	0	74.524	47	6	114	6	195	21.7	7.74	1754	149.66	6	5				Pf09793	124801; 653122	ENSG00000161654.9	LSM12; LSM12P1	17; 8				0	0	0.191	1.435	0.95145	0.976148	1.9	4.47	119.7	170.8	9.5	18.03	17.7	109.79		3.20825e+07	4.146e+07		4.58767e+07	5.90013e+07
FALSE	High	Master Protein	A0A087WZG4	Uncharacterized protein [OS=Homo sapiens]	0	74.036	17	15	92	1	1122	126.1	8.41	788	72.07	14	15	regulation of biological process	cytosol;membrane	metal ion binding	Pf00169, Pf00621		ENSG00000268861.6		19				0	14	0.047	1.08	0.647761	0.976148	0.76	1.18	145.8	148.9	5.3	20.01	27.09			7.679e+06	1.02099e+07		7.45098e+06	1.09814e+07
FALSE	High	Master Protein	B7Z6Z4	Myosin light polypeptide 6 [OS=Homo sapiens]	0	73.988	45	8	89	8	238	26.7	5.08	1205	80.78	8	8	cellular component movement	cytosol;membrane	catalytic activity;metal ion binding;motor activity;protein binding;structural molecule activity	Pf00036, Pf13405, Pf13499	4637	ENSG00000092841.18	MYL6	12	Focal Adhesion			1	0	0.465	0.863	0.985542	0.986738	14.23	73.56	119.6	117.6	62.8	41.19	44.88	125.31		2.03519e+07	3.70763e+07		3.75461e+07	1.94557e+07
FALSE	High	Master Protein	A7MD96	SYNPO protein [OS=Homo sapiens]	0	73.865	21	11	69	11	887	94.7	9.74	509	59.41	11	11	regulation of biological process;response to stimulus	cytoskeleton;nucleus	protein binding		11346		SYNPO	5				0	0	0.011	0.468	0.390835	0.846731	0	7	142	156.6	1.3	19.22	15.52			5.9639e+07	4.53667e+07		5.13777e+07	6.40439e+07
FALSE	High	Master Protein	Q8TAQ2	SWI/SNF complex subunit SMARCC2 [OS=Homo sapiens]	0	73.489	12	13	74	8	1214	132.8	5.69	539	50.96	13	13	cell organization and biogenesis;metabolic process;regulation of biological process	nucleus	DNA binding;protein binding	Pf04433	6601	ENSG00000139613.11	SMARCC2	12			RUNX1 interacts with co-factors whose precise effect on RUNX1 targets is not known; RMTs methylate histone arginines	8	5	1.201	0.685	0.891716	0.976148	91.3	51.38	123.2	75.2	101.6	53	13.51	71.22		1.24904e+07	5.68023e+06		4.67113e+06	5.65774e+06
FALSE	High	Master Protein	P55735-1	protein SEC13 homolog [OS=Homo sapiens]	0	73.1	31	7	69	7	322	35.5	5.48	1058	55.37	7	6	cell organization and biogenesis;regulation of biological process;transport	chromosome;cytosol;endoplasmic reticulum;membrane;nucleus;vacuole	protein binding	Pf00400	6396	ENSG00000157020.17	SEC13	3	Sterol Regulatory Element-Binding Proteins (SREBP) signalling	RNA transport; Protein processing in endoplasmic reticulum; mTOR signaling pathway	COPII (Coat Protein 2) Mediated Vesicle Transport; Amplification of signal from unattached kinetochores via a MAD2 inhibitory signal; Separation of Sister Chromatids; Resolution of Sister Chromatid Cohesion; Antigen Presentation: Folding, assembly and peptide loading of class I MHC; RHO GTPases Activate Formins; MHC class II antigen presentation	33	0	0.165	1.286	0.95145	0.976148	1.51	2.24	127.3	160.5	12.2	20.06	31.71	75.46		1.779e+07	2.36713e+07		2.05982e+07	3.25037e+07
FALSE	High	Master Protein	Q8N6N5	tubulin beta chain [OS=Homo sapiens]	0	72.854	34	12	74	3	445	49.8	4.86	792	62.22	10	12	cell organization and biogenesis;cellular component movement;defense response;regulation of biological process;response to stimulus;transport	cytoplasm;cytoskeleton;cytosol;extracellular;nucleus;organelle lumen	catalytic activity;nucleotide binding;protein binding;RNA binding;structural molecule activity	Pf00091, Pf03953, Pf10644	10383		TUBB4B	9	Pathogenic Escherichia coli infection; Parkin-Ubiquitin Proteasomal System pathway			2	0	7.712	0.272	0.647761	0.548167	22.72	2.43	36.2	13.3	250.5	51.69	51.83	57.65		669193	1.44019e+06		245745	530089
FALSE	High	Master Protein	Q6FI97	BAF53A protein [OS=Homo sapiens]	0	72.178	28	8	56	8	429	47.4	5.72	474	63.84	8	7	cell organization and biogenesis;metabolic process;regulation of biological process;response to stimulus	membrane;nucleus	DNA binding;protein binding	Pf00022	86		ACTL6A	3	Gastric Cancer Network 1			1	0	0.15	0.671	0.924603	0.976148	2.54	0.21	171.8	113.7	14.5	13.47	0.13	65.22		8.79029e+06	7.26121e+06		5.28417e+06	5.29398e+06
FALSE	High	Master Protein	P11717	Cation-independent mannose-6-phosphate receptor [OS=Homo sapiens]	0	71.995	9	20	75	20	2491	274.2	5.94	647	42.46	20	20	cell organization and biogenesis;regulation of biological process;response to stimulus;transport	cell surface;cytoplasm;endosome;Golgi;membrane;nucleus;vacuole	catalytic activity;protein binding;receptor activity;signal transducer activity;transporter activity	Pf00040, Pf00878, Pf02157, Pf09451	3482	ENSG00000197081.12	IGF2R	6		Endocytosis; Lysosome	Cargo recognition for clathrin-mediated endocytosis; Retrograde transport at the Trans-Golgi-Network; Neutrophil degranulation; Golgi Associated Vesicle Biogenesis	14	0	0.389	1.337	0.994086	0.976148	10.41	55.6	119.6	171.7	8.8	36.11	13.66	73.54		6.35166e+06	3.76758e+06		6.3752e+06	7.73793e+06
FALSE	High	Master Protein	H9KV75	Alpha-actinin-1 [OS=Homo sapiens]	0	71.72	18	12	72	5	822	94.8	5.69	699	57.56	12	12	cell organization and biogenesis		metal ion binding;protein binding	Pf00307, Pf00435, Pf08726, Pf11971, Pf13405, Pf13499, Pf13833		ENSG00000072110.13		14				0	6	3.398	0.222	0.647761	0.0451989	38.21	0.04	88.3	17.1	194.6	42.43	48.99	77.95		6.68847e+06	1.24224e+07		1.23158e+06	2.5372e+06
FALSE	High	Master Protein	A0A024R233	tight junction protein 2 (zona occludens 2), isoform CRA_a [OS=Homo sapiens]	0	71.376	15	17	87	17	1190	133.9	7.4	660	57.82	17	17	metabolic process;regulation of biological process;response to stimulus;transport	cytosol;membrane	catalytic activity;protein binding	Pf00595, Pf00625, Pf07653, Pf13180	9414		TJP2	9				0	0	0.299	1.044	0.985542	0.976148	0.32	69.52	138	157.8	4.1	41.78	17.07	72.76		9.70962e+06	5.28114e+06		7.25469e+06	9.24659e+06
FALSE	High	Master Protein	Q4VB24	Histone cluster 1, H1e [OS=Homo sapiens]	0	71.282	26	8	59	1	219	21.9	11.03	893	59.39	8	7	cell organization and biogenesis;metabolic process;regulation of biological process	chromosome;nucleus	DNA binding;metal ion binding;nucleotide binding;protein binding;RNA binding	Pf00538	3008		HIST1H1E	6				0	0	0.073	0.485	0.653992	0.976148	0.35	42.95	192.5	93.4	14.1	33.11	93.65	81.97		1.15785e+06	1865791		1.58214e+06	321504
FALSE	High	Master Protein	A8K6U7	cDNA FLJ78252, highly similar to Homo sapiens heterogeneous nuclear ribonucleoprotein U-like 1 (HNRPUL1), transcript variant 1, mRNA [OS=Homo sapiens]	0	70.301	16	13	56	13	856	95.6	6.92	444	47.64	12	11	metabolic process;regulation of biological process;response to stimulus	nucleus	protein binding;RNA binding	Pf00622, Pf02037, Pf13671	11100		HNRNPUL1	19				0	0	0.472	0.643	0.985542	0.976148	13.97	8.8	181.6	80	38.4	30.24	13.37	51.45		5.13507e+06	7.92828e+06		2.55827e+06	3.09232e+06
FALSE	High	Master Protein	Q9C0B9	Zinc finger CCHC domain-containing protein 2 [OS=Homo sapiens]	0	70.284	17	11	58	11	1178	125.9	7.01	621	39.56	11	11		cytoplasm	metal ion binding	Pf00098	54877	ENSG00000141664.9	ZCCHC2	18				0	0	0.046	1.592	0.647761	0.9301	0.68	22.94	108.8	184.3	6.9	10.33	27.36			3.88964e+06	4.50255e+06		5.83084e+06	8.62774e+06
FALSE	High	Master Protein	P05388	60S acidic ribosomal protein P0 [OS=Homo sapiens]	0	69.774	35	9	76	9	317	34.3	5.97	934	95.96	9	9	cell organization and biogenesis;metabolic process;regulation of biological process;response to stimulus;transport	cytoplasm;cytosol;endoplasmic reticulum;membrane;nucleus;ribosome	protein binding;RNA binding;structural molecule activity	Pf00428, Pf00466	6175	ENSG00000089157.15	RPLP0	12	Cytoplasmic Ribosomal Proteins	Ribosome	Peptide chain elongation; Gene and protein expression by JAK-STAT signaling after Interleukin-12 stimulation; Eukaryotic Translation Termination; Viral mRNA Translation; L13a-mediated translational silencing of Ceruloplasmin expression; Nonsense Mediated Decay (NMD) independent of the Exon Junction Complex (EJC); Selenocysteine synthesis; Nonsense Mediated Decay (NMD) enhanced by the Exon Junctio…	39	0	0.638	1.323	0.985542	0.976148	31.4	4.54	112.7	124	63.2	6.13	0.66	66.79		1.49126e+07	1.62644e+07		1.72167e+07	1.70561e+07
FALSE	High	Master Protein	P68366	Tubulin alpha-4A chain [OS=Homo sapiens]	0	69.714	24	8	57	2	448	49.9	5.06	453	50.79	7	8	cell organization and biogenesis;regulation of biological process;transport	cytoplasm;cytoskeleton;cytosol;extracellular	catalytic activity;nucleotide binding;protein binding;structural molecule activity	Pf00091, Pf03953	7277	ENSG00000127824.13	TUBA4A	2	Pathogenic Escherichia coli infection; Parkin-Ubiquitin Proteasomal System pathway	Apoptosis; Gap junction; Phagosome; Pathogenic Escherichia coli infection	COPI-independent Golgi-to-ER retrograde traffic; COPI-dependent Golgi-to-ER retrograde traffic; Carboxyterminal post-translational modifications of tubulin; Regulation of PLK1 Activity at G2/M Transition; Recruitment of NuMA to mitotic centrosomes; Hedgehog 'off' state; Loss of Nlp from mitotic centrosomes; Translocation of GLUT4 to the plasma membrane; Prefoldin mediated transfer of substrate to…	76	0	7.093	0.682	0.73288	0.980028	76.59	22.16	34.2	23.3	242.5	6.87	49.37	70.21		175558	193473		87344.4	181027
FALSE	High	Master Protein	Q8N1N4	Keratin, type II cytoskeletal 78 [OS=Homo sapiens]	0	68.564	28	14	95	10	520	56.8	6.02	842	61.25	14	12	cell death	cytosol	structural molecule activity	Pf00038, Pf12128, Pf13166	196374	ENSG00000170423.12	KRT78	12			Formation of the cornified envelope	3	0	3.619	1.259	0.647761	0.976148	10.2	24.15	83.8	95.2	121	12.32	57.02	3.77		2.70697e+06	3.22341e+06		2.18979e+06	5.14856e+06
FALSE	High	Master Protein	B4DW58	cDNA FLJ61429, highly similar to Ena/VASP-like protein [OS=Homo sapiens]	0	68.474	40	12	60	12	381	41.3	9.14	903	58.33	11	11	cell organization and biogenesis;cellular component movement;regulation of biological process;response to stimulus	cytoplasm;cytoskeleton;cytosol;membrane	protein binding	Pf00568, Pf08776	51466		EVL	14				0	0	8.214	0.674	0.647761	0.976148	69.41	44.75	51	30.6	218.4	11.63	80.05	88.69		8.52054e+06	7.22528e+06		2.4776e+06	8.94161e+06
FALSE	High	Master Protein	P62249	40S ribosomal protein S16 [OS=Homo sapiens]	0	68.388	58	13	150	13	146	16.4	10.21	1624	101.8	13	11	cell organization and biogenesis;metabolic process;transport	cytosol;membrane;ribosome	protein binding;RNA binding;structural molecule activity	Pf00380	6217	ENSG00000105193.8	RPS16	19	Cytoplasmic Ribosomal Proteins	Ribosome	Peptide chain elongation; Eukaryotic Translation Termination; Viral mRNA Translation; Formation of the ternary complex, and subsequently, the 43S complex; L13a-mediated translational silencing of Ceruloplasmin expression; Selenocysteine synthesis; Nonsense Mediated Decay (NMD) independent of the Exon Junction Complex (EJC); Nonsense Mediated Decay (NMD) enhanced by the Exon Junction Complex (EJC)…	38	0	0.647	1.242	0.985542	0.976148	62.34	50.34	108.3	152.5	39.2	27.11	11.56	81.5		6.55342e+07	4.44473e+07		7.00179e+07	8.24796e+07
FALSE	High	Master Protein	Q9NXV6	CDKN2A-interacting protein [OS=Homo sapiens]	0	68.212	29	13	92	13	580	61.1	9.01	980	57.05	13	12	regulation of biological process;response to stimulus	nucleus	protein binding;RNA binding	Pf11952	55602	ENSG00000168564.5	CDKN2AIP	4				0	0	0.382	1.344	0.994086	0.976148	10.4	59.98	121	156.3	22.7	12.06	28.76	114.53		1.13023e+07	9.52595e+06		1.09054e+07	1.64741e+07
FALSE	High	Master Protein	Q9Y230	RuvB-like 2 [OS=Homo sapiens]	0	68.186	33	12	57	12	463	51.1	5.64	677	55.73	11	11	cell organization and biogenesis;metabolic process;regulation of biological process;response to stimulus	cytoplasm;cytosol;membrane;nucleus	catalytic activity;DNA binding;nucleotide binding;protein binding	Pf00004, Pf03796, Pf06068, Pf13481	10856	ENSG00000183207.13	RUVBL2	19			HATs acetylate histones; Telomere Extension By Telomerase	8	0	0.23	0.504	0.985542	0.976148	3.48	0.86	176.8	99.9	23.3	19.25	8.41	54.32		1.15457e+07	8.77878e+06		6.03594e+06	5.3584e+06
FALSE	High	Master Protein	Q86Y82	Syntaxin-12 [OS=Homo sapiens]	0	68.144	38	10	63	10	276	31.6	5.59	554	58.91	10	10	cell organization and biogenesis;regulation of biological process;transport	endosome;Golgi;membrane	protein binding	Pf00804, Pf05739, Pf14523	23673	ENSG00000117758.13	STX12	1		Phagosome		1	0	0.167	1.63	0.95145	0.881923	0.6	2.26	103.8	192.5	3.7	31.84	4.12	25.79		4.09174e+06	6.46916e+06		9.26665e+06	9.82272e+06
FALSE	High	Master Protein	Q09028	Histone-binding protein RBBP4 [OS=Homo sapiens]	0	67.776	27	10	94	4	425	47.6	4.89	1040	57.87	10	8	cell organization and biogenesis;metabolic process;regulation of biological process;response to stimulus	cytosol;nucleus	catalytic activity;DNA binding;protein binding	Pf00400, Pf12265	5928	ENSG00000162521.18	RBBP4	1	Retinoblastoma (RB) in Cancer; Interactome of polycomb repressive complex 2 (PRC2)		Regulation of TP53 Activity through Acetylation; Polo-like kinase mediated events; PKMTs methylate histone lysines; Activation of anterior HOX genes in hindbrain development during early embryogenesis; Cyclin A:Cdk2-associated events at S phase entry; Deposition of new CENPA-containing nucleosomes at the centromere; Transcription of E2F targets under negative control by p107 (RBL1) and p130 (RBL2…	50	6	0.623	1.327	0.985542	0.976148	29.67	39.13	110.4	151.8	37.8	20.98	16.14	65.86		1.70627e+07	1.26545e+07		1.80107e+07	2.26528e+07
FALSE	High	Master Protein	P61981	14-3-3 protein gamma [OS=Homo sapiens]	0	67.337	45	11	75	8	247	28.3	4.89	521	62.59	11	10	cell organization and biogenesis;regulation of biological process;response to stimulus;transport	cytoplasm;cytosol;membrane;mitochondrion	enzyme regulator activity;protein binding;RNA binding	Pf00244	7532	ENSG00000170027.6	YWHAG	7	Cell Cycle; Prolactin Signaling Pathway; Myometrial Relaxation and Contraction Pathways; Calcium Regulation in the Cardiac Cell; Sudden Infant Death Syndrome (SIDS) Susceptibility Pathways	Viral carcinogenesis; Oocyte meiosis; PI3K-Akt signaling pathway; Epstein-Barr virus infection; Cell cycle; Hippo signaling pathway	Chk1/Chk2(Cds1) mediated inactivation of Cyclin B:Cdk1 complex; Regulation of PLK1 Activity at G2/M Transition; AURKA Activation by TPX2; Anchoring of the basal body to the plasma membrane; Recruitment of NuMA to mitotic centrosomes; Activation of BAD and translocation to mitochondria ; Recruitment of mitotic centrosome proteins and complexes; Loss of Nlp from mitotic centrosomes; Translocation o…	48	3	1.267	0.539	0.87276	0.976148	26.31	10.65	96.2	55.4	148.4	17.84	29.5	20.79		1.25757e+07	1.62066e+07		6.64964e+06	1.01554e+07
FALSE	High	Master Protein	B4DRW1	cDNA FLJ55805, highly similar to Keratin, type II cytoskeletal 4 [OS=Homo sapiens]	0	67.248	31	13	71	7	474	51.7	6.81	608	76.89	12	13	cell death;cell differentiation;cell organization and biogenesis;regulation of biological process	cell surface;cytoskeleton;cytosol;nucleus	protein binding;structural molecule activity	Pf00038, Pf10234, Pf13166	3851		KRT4	12				0	1	0.7	0.282	0.985542	0.155425	136.06	9.12	242.3	37	20.7	92.26	33.73	108.49		8.59035e+06	1.80719e+06		472167	767939
FALSE	High	Master Protein	P52790	Hexokinase-3 [OS=Homo sapiens]	0	67.149	19	14	52	14	923	99	5.4	652	41.23	14	13	cellular homeostasis;metabolic process;transport	cytosol;extracellular;mitochondrion;organelle lumen	catalytic activity;nucleotide binding	Pf00349, Pf03727	3101	ENSG00000160883.10	HK3	5	Glycolysis and Gluconeogenesis	Carbohydrate digestion and absorption; Starch and sucrose metabolism; Galactose metabolism; HIF-1 signaling pathway; Amino sugar and nucleotide sugar metabolism; Fructose and mannose metabolism; Type II diabetes mellitus; Central carbon metabolism in cancer; Metabolic pathways; Glycolysis / Gluconeogenesis; Neomycin, kanamycin and gentamicin biosynthesis; Carbon metabolism; Insulin signaling path…	Glycolysis; Neutrophil degranulation	21	0	5.522	0.377	0.647761	0.893266	6.35	11.07	25.8	5.2	269.1	79.13	84.17	51.95		1.12398e+06	3.97971e+06		213561	841579
FALSE	High	Master Protein	A7XAK3	Capicua-like protein/double homeodomain 4 fusion protein [OS=Homo sapiens]	0	66.592	13	13	64	1	1669	170.3	6.99	496	50.97	13	13		nucleus	DNA binding	Pf00505, Pf09011								0	0	0.01	0.719	5.80793e-17	0.976148	0	2.15	174.5	125.5		23.81	27.64			296837	211288		219454	147691
FALSE	High	Master Protein	P61158	actin-related protein 3 [OS=Homo sapiens]	0	66.547	29	13	71	13	418	47.3	5.88	473	23.26	13	12	cell division;cell organization and biogenesis;cellular component movement;regulation of biological process;response to stimulus	cytoplasm;cytoskeleton;cytosol;membrane	nucleotide binding;protein binding;structural molecule activity	Pf00022	10096	ENSG00000115091.11	ACTR3	2	Association Between Physico-Chemical Features and Toxicity Associated Pathways		EPHB-mediated forward signaling; Clathrin-mediated endocytosis; RHO GTPases Activate WASPs and WAVEs; Regulation of actin dynamics for phagocytic cup formation	16	0	5.321	0.387	0.647761	0.512615	87.53	3.82	59.4	23.6	217.1	33.89	0.52	82.96		4.62352e+06	7.53813e+06		2.33582e+06	2.35304e+06
FALSE	High	Master Protein	Q14694	Ubiquitin carboxyl-terminal hydrolase 10 [OS=Homo sapiens]	0	65.973	26	15	76	15	798	87.1	5.31	485	55.19	15	14	metabolic process;regulation of biological process;response to stimulus	cytoplasm;cytosol;endosome;nucleus	catalytic activity;protein binding;RNA binding	Pf00443, Pf13423	9100	ENSG00000103194.15	USP10	16			Termination of translesion DNA synthesis; Ub-specific processing proteases	8	0	0.438	1.118	0.988693	0.976148	11.97	52.23	126.2	158.7	15.1	14.5	28.87	98.96		7.57179e+06	6.16356e+06		6.98116e+06	1.05626e+07
FALSE	High	Master Protein	Q15459	splicing factor 3A subunit 1 [OS=Homo sapiens]	0	65.629	23	16	87	16	793	88.8	5.22	574	62.76	16	16	cell organization and biogenesis;metabolic process;regulation of biological process	nucleus;spliceosomal complex	protein binding;RNA binding	Pf00240, Pf01805, Pf12230, Pf14560	10291	ENSG00000099995.18	SF3A1	22	mRNA Processing	Spliceosome	mRNA Splicing - Major Pathway	6	0	0.348	0.693	0.985542	0.976148	30.07	5.74	181.7	108.6	9.7	5.17	18.26	124.46		9.77858e+06	1.052e+07		6.89877e+06	5.3209e+06
FALSE	High	Master Protein	P41091	eukaryotic translation initiation factor 2 subunit 3 [OS=Homo sapiens]	0	65.496	38	13	78	13	472	51.1	8.4	845	51.48	13	11	metabolic process;transport	cytoplasm;cytosol;nucleus	catalytic activity;nucleotide binding;protein binding;RNA binding	Pf00009, Pf03144, Pf09173	1968	ENSG00000130741.10	EIF2S3	X	Translation Factors	RNA transport	Formation of the ternary complex, and subsequently, the 43S complex; L13a-mediated translational silencing of Ceruloplasmin expression; ABC-family proteins mediated transport; Translation initiation complex formation; GTP hydrolysis and joining of the 60S ribosomal subunit; Recycling of eIF2:GDP; Ribosomal scanning and start codon recognition	15	0	5.192	1.664	0.647761	0.844559	219.66	34.68	0.2	5.2	294.7	36.77	10.63	40.1		7.72888e+06	4.53882e+06		1.75141e+08	2.03604e+08
FALSE	High	Master Protein	O60336	Mitogen-activated protein kinase-binding protein 1 [OS=Homo sapiens]	0	65.492	14	15	65	15	1514	163.7	6.76	431	35.39	15	13	metabolic process;regulation of biological process	cytoplasm;cytoskeleton;nucleus;spliceosomal complex	protein binding;RNA binding	Pf00400, Pf08662	23005	ENSG00000137802.13	MAPKBP1	15				0	0	0.428	1.321	0.994086	0.976148	0	15.29	124.1	171.1	4.8	17.52	21.26	89.92		4.1795e+06	5.36147e+06		5.60731e+06	7.59176e+06
FALSE	High	Master Protein	P04040	catalase [OS=Homo sapiens]	0	65.079	26	12	61	12	527	59.7	7.39	637	56.6	11	12	cell differentiation;cell organization and biogenesis;metabolic process;regulation of biological process;response to stimulus;transport	cytosol;endoplasmic reticulum;extracellular;Golgi;membrane;mitochondrion;organelle lumen;vacuole	antioxidant activity;catalytic activity;metal ion binding;nucleotide binding;protein binding	Pf00199, Pf06628	847	ENSG00000121691.4	CAT	11	Selenium Micronutrient Network; Folate Metabolism; Amyotrophic lateral sclerosis (ALS); Oxidative Stress; Tryptophan metabolism; DNA Damage Response (only ATM dependent)	Carbon metabolism; Glyoxylate and dicarboxylate metabolism; Peroxisome; Longevity regulating pathway; FoxO signaling pathway; Longevity regulating pathway - multiple species; Tryptophan metabolism; Amyotrophic lateral sclerosis (ALS)	Neutrophil degranulation; Detoxification of Reactive Oxygen Species	20	0	4.274	0.667	0.647761	0.976148	16.73	18.74	48.7	30.2	221.2	51.67	36.63	25.48		3.33723e+06	7.17947e+06		2.32617e+06	3.95249e+06
FALSE	High	Master Protein	B2RB57	cDNA, FLJ95321, highly similar to Homo sapiens ATG7 autophagy related 7 homolog (S. cerevisiae) (ATG7), mRNA [OS=Homo sapiens]	0	64.595	24	14	81	14	703	77.9	6.24	971	55.67	12	13	cell communication;cell organization and biogenesis;defense response;metabolic process;regulation of biological process;response to stimulus;transport	cytoplasm;cytosol;extracellular;organelle lumen	catalytic activity;protein binding	Pf00899	10533		ATG7	3	Senescence and Autophagy in Cancer			1	0	0.167	1.027	0.95145	0.976148	2.1	48.11	140	148.7	11.2	3.23	30.68	59.38		1.11895e+07	1.06896e+07		9.32016e+06	1.44835e+07
FALSE	High	Master Protein	B2RBS8	cDNA, FLJ95666, highly similar to Homo sapiens albumin (ALB), mRNA [OS=Homo sapiens]	0	64.159	13	11	172	11	609	69.3	6.28	1892	114.93	11	11	cell communication;cell organization and biogenesis;metabolic process;regulation of biological process;response to stimulus;transport	endoplasmic reticulum;extracellular;Golgi;nucleus;organelle lumen	antioxidant activity;catalytic activity;DNA binding;metal ion binding;protein binding	Pf00273	213		ALB	4	Selenium Micronutrient Network; Vitamin B12 Metabolism; Folate Metabolism			3	0	9.389	0.841	0.604309	0.980028	70.38	64.15	10	9.7	280.3	13.05	45.63	76.28		4.6323e+07	3.84949e+07		2.93953e+07	5.73972e+07
FALSE	High	Master Protein	P16403	Histone H1.2 [OS=Homo sapiens]	0	63.931	27	9	59	2	213	21.4	10.93	883	59.39	9	7	cell organization and biogenesis;metabolic process;regulation of biological process	chromosome;nucleus	DNA binding;protein binding;RNA binding	Pf00538	3006	ENSG00000187837.3	HIST1H1C	6			Formation of Senescence-Associated Heterochromatin Foci (SAHF); Activation of DNA fragmentation factor	10	7	0.173	0.665	0.95145	0.976148	3.42	41.99	178.9	107.2	13.9	25.12	60.66	107.96		1.23725e+07	1.7718e+07		1.40362e+07	5.60964e+06
FALSE	High	Master Protein	P17661	desmin [OS=Homo sapiens]	0	63.899	10	7	160	1	470	53.5	5.27	1983	186.75	6	7	cell organization and biogenesis;cellular component movement;regulation of biological process	cytoplasm;cytoskeleton;cytosol;membrane;nucleus	protein binding;structural molecule activity	Pf00038, Pf03962, Pf04732	1674	ENSG00000175084.11	DES	2	Arrhythmogenic Right Ventricular Cardiomyopathy; Striated Muscle Contraction	Arrhythmogenic right ventricular cardiomyopathy (ARVC); Hypertrophic cardiomyopathy (HCM); Dilated cardiomyopathy	Striated Muscle Contraction	7	0	0.01	0.431	5.80793e-17	0.976148	0	8.45	209.7	90.3		14.99	27.43			190075	235149		110792	74795.3
FALSE	High	Master Protein	Q02413	Desmoglein-1 [OS=Homo sapiens]	0	63.322	16	11	67	11	1049	113.7	5.03	690	45.25	11	11	cell death;cell organization and biogenesis;regulation of biological process;response to stimulus;transport	cytoskeleton;cytosol;membrane	metal ion binding;protein binding	Pf00028, Pf01049	1828	ENSG00000134760.5	DSG1	18		Staphylococcus aureus infection	Apoptotic cleavage of cell adhesion proteins; Formation of the cornified envelope; Neutrophil degranulation	12	0	3.936	1.299	0.647761	0.976148	7.29	48.11	66.4	65.6	168	41.18	46.12	9.02		3.57056e+06	6.50376e+06		3.39776e+06	6.68598e+06
FALSE	High	Master Protein	P51149	ras-related protein Rab-7a [OS=Homo sapiens]	0	63.069	47	12	81	12	207	23.5	6.7	933	88.61	11	12	cell organization and biogenesis;cellular homeostasis;metabolic process;regulation of biological process;response to stimulus;transport	cytoplasm;cytosol;endosome;Golgi;membrane;vacuole	catalytic activity;nucleotide binding;protein binding	Pf00025, Pf00071, Pf01926, Pf04670, Pf07728, Pf08477	7879	ENSG00000075785.12	RAB7A	3		Phagosome; Endocytosis; Tuberculosis; Salmonella infection; Amoebiasis	TBC/RABGAPs; Neutrophil degranulation; MHC class II antigen presentation; RAB GEFs exchange GTP for GDP on RABs; RAB geranylgeranylation	18	0	0.355	0.778	0.985542	0.976148	25.75	5.22	137.3	113.8	48.8	31.91	31.94	98.7		3.99912e+07	2.5267e+07		3.31609e+07	2.09422e+07
FALSE	High	Master Protein	Q8TER5	Rho guanine nucleotide exchange factor 40 [OS=Homo sapiens]	0	62.814	13	14	64	14	1519	164.6	6.15	746	52.15	14	14	regulation of biological process	cytoplasm	protein binding	Pf00169, Pf00621	55701	ENSG00000165801.9	ARHGEF40	14			G alpha (12/13) signalling events; NRAGE signals death through JNK; Signalling by NGF; Rho GTPase cycle	11	0	0.066	1.063	0.653992	0.976148	2.07	14.9	142.9	153.3	3.8	10.46	14.33			3.50849e+06	3.02509e+06		3.15756e+06	3.86974e+06
FALSE	High	Master Protein	Q9P2I0	Cleavage and polyadenylation specificity factor subunit 2 [OS=Homo sapiens]	0	62.728	19	13	49	13	782	88.4	5.11	548	43.48	12	12	metabolic process;transport	membrane;nucleus	protein binding;RNA binding	Pf00753, Pf07521, Pf10996, Pf12706, Pf13299	53981	ENSG00000165934.12	CPSF2	14	mRNA Processing	mRNA surveillance pathway	mRNA 3'-end processing; Transport of Mature mRNA Derived from an Intronless Transcript; mRNA Splicing - Major Pathway; Cleavage of Growing Transcript in the Termination Region ; Processing of Intronless Pre-mRNAs	16	0	0.261	0.159	0.985542	0.0118365	6.94	1.23	261.4	28.4	10.2	25.8	49.16	35.31		8.47556e+06	1.22577e+07		1.59092e+06	770116
FALSE	High	Master Protein	P61964	WD repeat-containing protein 5 [OS=Homo sapiens]	0	62.431	35	9	56	9	334	36.6	8.27	581	50.18	9	9	cell organization and biogenesis;metabolic process;regulation of biological process	nucleus	catalytic activity;protein binding	Pf00400, Pf08662, Pf11715	11091	ENSG00000196363.9	WDR5	9			RUNX1 regulates genes involved in megakaryocyte differentiation and platelet function; RMTs methylate histone arginines; PKMTs methylate histone lysines; HATs acetylate histones; Activation of anterior HOX genes in hindbrain development during early embryogenesis; Neddylation	16	0	0.083	0.76	0.721086	0.976148	0.6	12.86	179.5	115.6	4.9	10.98	33.71	60.2		9.89128e+06	8.46649e+06		7.51192e+06	4.61975e+06
FALSE	High	Master Protein	A0A0S2Z5K3	DCP1 decapping enzyme-like protein A isoform 3 [OS=Homo sapiens]	0	61.452	21	9	54	9	546	59.5	6.64	527	37.86	8	8	metabolic process;regulation of biological process	cytoplasm;cytosol;membrane;nucleus	catalytic activity;enzyme regulator activity;protein binding;RNA binding	Pf05109, Pf06058	55802		DCP1A	3	TGF-beta Signaling Pathway			1	0	0.038	0.96	0.647761	0.976148	0.37	52.62	151.5	146.8	1.7	20.51	35.08			8.63409e+06	6.4466e+06		5.61301e+06	9.31642e+06
FALSE	High	Master Protein	A0A0S2Q0B1	AT-rich interactive domain-containing protein 1A [OS=Homo sapiens]	0	61.403	9	15	57	15	2285	241.9	6.7	390	33.43	13	15	cell differentiation;cell organization and biogenesis;metabolic process;regulation of biological process;response to stimulus;transport	nucleus	DNA binding;protein binding	Pf01388, Pf12031	8289		ARID1A	1				0	0	0.103	0.719	0.793377	0.976148	2.27	47.79	171.4	122.1	6.5	60.08	22.95	113.05		7.55699e+06	3.05033e+06		2.90516e+06	4.03097e+06
FALSE	High	Master Protein	Q5K4L6-1	Long-chain fatty acid transport protein 3 [OS=Homo sapiens]	0	61.295	15	10	53	10	730	78.6	7.49	452	47.63	10	10	metabolic process	endoplasmic reticulum;membrane;mitochondrion	catalytic activity;nucleotide binding	Pf00501, Pf13193	11000	ENSG00000263163.5; ENSG00000143554.13	SLC27A3	1; CHR_HSCHR1_1_CTG31		Insulin resistance	Synthesis of very long-chain fatty acyl-CoAs	6	0	0.29	0.328	0.985542	0.276773	14.14	1.36	200.7	60.4	39	1.12	17.61	100.89		6.79464e+06	6.68765e+06		2.2978e+06	1.78901e+06
FALSE	High	Master Protein	O15143	Actin-related protein 2/3 complex subunit 1B [OS=Homo sapiens]	0	61.073	31	10	56	10	372	40.9	8.35	232	26.6	10	10	cell organization and biogenesis;cellular component movement;regulation of biological process;response to stimulus	cytoplasm;cytoskeleton;cytosol	protein binding;structural molecule activity	Pf00400	10095	ENSG00000130429.12	ARPC1B	7	Pathogenic Escherichia coli infection; Microglia Pathogen Phagocytosis Pathway	Bacterial invasion of epithelial cells; Pathogenic Escherichia coli infection; Fc gamma R-mediated phagocytosis; Salmonella infection; Shigellosis; Regulation of actin cytoskeleton; Endocytosis	Regulation of actin dynamics for phagocytic cup formation; EPHB-mediated forward signaling; RHO GTPases Activate WASPs and WAVEs	21	0	3.492	0.377	0.647761	0.470334	7.44	4.13	96.3	36	167.7	29.74	21.9	35.75		5.8092e+06	8.90339e+06		3.13957e+06	2.2977e+06
FALSE	High	Master Protein	O95817	BAG family molecular chaperone regulator 3 [OS=Homo sapiens]	0	60.6	28	11	55	11	575	61.6	6.95	447	42.51	9	11	cell death;metabolic process;regulation of biological process;response to stimulus	cytoplasm;cytosol;membrane;nucleus	enzyme regulator activity;nucleotide binding;protein binding	Pf00397, Pf02179	9531	ENSG00000151929.9	BAG3	10			Regulation of HSF1-mediated heat shock response	4	0	1.968	2.495	0.721086	0.221047	108.92	16.92	88.8	197.4	13.8	0.69	11.34	53.34		3.50892e+06	3.54332e+06		7.23735e+06	8.49874e+06
FALSE	High	Master Protein	A0A087WZ13	Ribonucleoprotein PTB-binding 1 [OS=Homo sapiens]	0	60.534	16	9	43	9	739	77.8	8.84	455	40.15	8	9			RNA binding	Pf00076, Pf13893, Pf14259		ENSG00000161847.13		19				0	0	0.076	1.156	0.688495	0.976148	0.57	28.4	135	159.3	5.7	1.05	22.82	90.32		6.57403e+06	6.47677e+06		6.54559e+06	9.06462e+06
FALSE	High	Master Protein	Q15648	Mediator of RNA polymerase II transcription subunit 1 [OS=Homo sapiens]	0	60.372	12	15	68	15	1581	168.4	8.73	393	42.67	15	15	cell differentiation;cell organization and biogenesis;cell proliferation;development;metabolic process;regulation of biological process;response to stimulus;transport	chromosome;membrane;nucleus	catalytic activity;DNA binding;protein binding;receptor activity	Pf10744	5469	ENSG00000125686.11	MED1	17	Energy Metabolism; H19 action Rb-E2F1 signaling and CDK-beta-catenin activity	Thyroid hormone signaling pathway; Endocrine resistance	Nuclear Receptor transcription pathway; Transcriptional regulation of white adipocyte differentiation; Activation of gene expression by SREBF (SREBP); YAP1- and WWTR1 (TAZ)-stimulated gene expression; Transcriptional activation of mitochondrial biogenesis; RORA activates gene expression; PPARA activates gene expression; BMAL1:CLOCK,NPAS2 activates circadian gene expression; RUNX3 regulates YAP1-m…	26	0	0.01	0.404	5.80793e-17	0.575372	0	0.61	228.4	71.6		5.14	20.08			8.91943e+06	9.59175e+06		3.3448e+06	2.51317e+06
FALSE	High	Master Protein	P26599	Polypyrimidine tract-binding protein 1 [OS=Homo sapiens]	0	60.327	25	12	54	8	531	57.2	9.17	406	34.96	11	10	metabolic process;regulation of biological process;response to stimulus	membrane;nucleus	protein binding;RNA binding	Pf00076, Pf13893, Pf14259	5725	ENSG00000011304.19	PTBP1	19	mir-124 predicted interactions with cell cycle and differentiation; mRNA Processing		mRNA Splicing - Major Pathway; FGFR2 alternative splicing	11	4	5.549	0.853	0.647761	0.981338	112.07	28.27	70.8	58.4	170.8	14.91	41.71	76.26		4.1929e+06	5.18084e+06		2.83788e+06	5.21232e+06
FALSE	High	Master Protein	Q9NWU2	Glucose-induced degradation protein 8 homolog [OS=Homo sapiens]	0	60.27	54	8	45	8	228	26.7	4.97	356	46.6	8	7		nucleus	protein binding	Pf08513, Pf10607	54994	ENSG00000101193.7	GID8	20				0	0	0.129	1.172	0.872351	0.976148	0.55	5.25	127.9	167.4	4.7	10.97	28.82	42.16		4.87734e+06	4.17505e+06		7.25906e+06	4.8012e+06
FALSE	High	Master Protein	P08865	40S ribosomal protein SA [OS=Homo sapiens]	0	60.23	40	9	76	9	295	32.8	4.87	1069	75.38	9	8	cell organization and biogenesis;metabolic process;transport	cytoplasm;cytosol;membrane;nucleus;ribosome	protein binding;receptor activity;RNA binding;structural molecule activity	Pf00318	3921	ENSG00000168028.13	RPSA	3	Cytoplasmic Ribosomal Proteins	Ribosome	Peptide chain elongation; Eukaryotic Translation Termination; Viral mRNA Translation; Formation of the ternary complex, and subsequently, the 43S complex; L13a-mediated translational silencing of Ceruloplasmin expression; Selenocysteine synthesis; Nonsense Mediated Decay (NMD) independent of the Exon Junction Complex (EJC); Nonsense Mediated Decay (NMD) enhanced by the Exon Junction Complex (EJC)…	38	0	1.763	0.972	0.759283	0.976148	36.12	50.45	82.5	73.8	143.7	9.33	46.4	42.77		1.34357e+07	1.53344e+07		9.13613e+06	1.80578e+07
FALSE	High	Master Protein	P30050-1	60S ribosomal protein L12 [OS=Homo sapiens]	0	59.46	60	7	88	7	165	17.8	9.42	1339	110.71	7	7	cell organization and biogenesis;metabolic process;transport	cytosol;membrane;ribosome	protein binding;RNA binding;structural molecule activity	Pf00298, Pf03946	6136	ENSG00000197958.12	RPL12	9	Cytoplasmic Ribosomal Proteins	Ribosome	Peptide chain elongation; Eukaryotic Translation Termination; Viral mRNA Translation; L13a-mediated translational silencing of Ceruloplasmin expression; Nonsense Mediated Decay (NMD) independent of the Exon Junction Complex (EJC); Selenocysteine synthesis; Nonsense Mediated Decay (NMD) enhanced by the Exon Junction Complex (EJC); GTP hydrolysis and joining of the 60S ribosomal subunit; Major path…	34	0	0.376	0.848	0.989563	0.980028	37.13	3.19	125.7	130.8	43.5	0.44	0.42	110.08		2.42678e+07	2.41168e+07		2.50882e+07	2.52362e+07
FALSE	High	Master Protein	P46781	40S ribosomal protein S9 [OS=Homo sapiens]	0	59.209	47	14	101	14	194	22.6	10.65	727	74.76	13	13	cell organization and biogenesis;metabolic process;regulation of biological process;transport	cytoplasm;cytosol;membrane;nucleus;ribosome	protein binding;RNA binding;structural molecule activity;translation regulator activity	Pf00163, Pf01479	6203	ENSG00000274005.3; ENSG00000275323.3; ENSG00000277079.3; ENSG00000278081.3; ENSG00000277359.3; ENSG00000170889.13; ENSG00000274950.4; ENSG00000274626.3; ENSG00000278270.4; ENSG00000274646.4	RPS9	19; CHR_HSCHR19LRC_LRC_T_CTG3_1; CHR_HSCHR19LRC_LRC_J_CTG3_1; CHR_HSCHR19LRC_PGF2_CTG3_1; CHR_HSCHR19LRC_LRC_S_CTG3_1; CHR_HSCHR19LRC_LRC_I_CTG3_1; CHR_HSCHR19LRC_PGF1_CTG3_1; CHR_HSCHR19LRC_COX2_CTG3_1; CHR_HSCHR19_4_CTG3_1; CHR_HSCHR19LRC_COX1_CTG3_1	Cytoplasmic Ribosomal Proteins	Ribosome	Peptide chain elongation; Eukaryotic Translation Termination; Viral mRNA Translation; Formation of the ternary complex, and subsequently, the 43S complex; L13a-mediated translational silencing of Ceruloplasmin expression; Selenocysteine synthesis; Nonsense Mediated Decay (NMD) independent of the Exon Junction Complex (EJC); Nonsense Mediated Decay (NMD) enhanced by the Exon Junction Complex (EJC)…	39	0	0.521	0.934	0.985542	0.976148	12.73	0.64	138.8	130.8	30.4	8.83	7.99	49.88		2.02188e+07	2.29102e+07		2.14589e+07	1.91634e+07
FALSE	High	Master Protein	P29350-1	tyrosine-protein phosphatase non-receptor type 6 [OS=Homo sapiens]	0	59.2	27	14	54	14	595	67.5	7.78	592	45.39	13	11	cell death;cell differentiation;cell proliferation;cellular component movement;defense response;metabolic process;regulation of biological process;response to stimulus;transport	cytoplasm;cytosol;extracellular;membrane;nucleus;organelle lumen	catalytic activity;protein binding;receptor activity;signal transducer activity	Pf00017, Pf00102, Pf00782, Pf14566	5777	ENSG00000111679.16	PTPN6	12	Regulation of toll-like receptor signaling pathway; Prolactin Signaling Pathway; B Cell Receptor Signaling Pathway; T-Cell Receptor and Co-stimulatory Signaling; IL-3 Signaling Pathway; Kit receptor signaling pathway; T-Cell antigen Receptor (TCR) pathway during Staphylococcus aureus infection; VEGFA-VEGFR2 Signaling Pathway; Microglia Pathogen Phagocytosis Pathway; IL-4 Signaling Pathway; Interf…	Proteoglycans in cancer; T cell receptor signaling pathway; Natural killer cell mediated cytotoxicity; B cell receptor signaling pathway; Adherens junction; Jak-STAT signaling pathway; Leishmaniasis	PD-1 signaling; PECAM1 interactions; Signal regulatory protein family interactions; Interleukin receptor SHC signaling; Platelet sensitization by LDL; Regulation of IFNA signaling; CD22 mediated BCR regulation; Neutrophil degranulation; GPVI-mediated activation cascade; Regulation of IFNG signaling; Regulation of KIT signaling; Antigen activates B Cell Receptor (BCR) leading to generation of seco…	51	0	7.709	0.511	0.647761	0.976148	121.54	2.92	28.4	14.2	257.3	18.74	44.4	106.26		2.93598e+06	3.83305e+06		1.21488e+06	2.32664e+06
FALSE	High	Master Protein	P62318	small nuclear ribonucleoprotein sm d3 [OS=Homo sapiens]	0	59.068	40	6	56	6	126	13.9	10.32	745	65.34	6	4	cell organization and biogenesis;metabolic process;transport	cytoplasm;cytosol;nucleus;spliceosomal complex	protein binding;RNA binding	Pf01423	6634	ENSG00000100028.11	SNRPD3	22	mRNA Processing	Spliceosome; Systemic lupus erythematosus	SLBP independent Processing of Histone Pre-mRNAs; SLBP Dependent Processing of Replication-Dependent Histone Pre-mRNAs; mRNA Splicing - Major Pathway; mRNA Splicing - Minor Pathway; snRNP Assembly; Cleavage of Growing Transcript in the Termination Region	17	0	0.251	1.01	0.985542	0.976148	9.03	12.58	133.7	135.7	30.6	0.97	18.76	95.35		2.68335e+07	2.64669e+07		3.09209e+07	2.36771e+07
FALSE	High	Master Protein	G3V1P5	Mediator of RNA polymerase II transcription subunit 15 [OS=Homo sapiens]	0	58.885	19	10	52	10	722	79.6	9.42	365	64.92	9	10	metabolic process;regulation of biological process	cytoplasm;membrane;nucleus	protein binding	Pf09606	51586	ENSG00000099917.17	MED15	22	Sterol Regulatory Element-Binding Proteins (SREBP) signalling; SREBF and miR33 in cholesterol and lipid homeostasis			2	0	0.015	0.526	0.540513	0.976148	0.02	4.9	198.9	99.9	1.2	8.39	37.66			9.11522e+06	8.09377e+06		5.66551e+06	3.28244e+06
FALSE	High	Master Protein	Q15907	Ras-related protein Rab-11B [OS=Homo sapiens]	0	58.369	49	12	89	12	218	24.5	5.94	744	60.36	12	11	metabolic process;regulation of biological process;response to stimulus;transport	cytoplasm;cytosol;endosome;membrane;mitochondrion	catalytic activity;nucleotide binding;protein binding	Pf00025, Pf00071, Pf01926, Pf08477, Pf13401	9230	ENSG00000185236.11	RAB11B	19	Focal Adhesion-PI3K-Akt-mTOR-signaling pathway	AMPK signaling pathway; Vasopressin-regulated water reabsorption; Endocytosis	TBC/RABGAPs; RAB geranylgeranylation	11	0	0.304	0.747	0.985542	0.976148	12.59	14.9	130.4	94.8	74.8	0.09	24.51	14.33		2.27781e+07	2.28072e+07		1.97569e+07	1.39212e+07
FALSE	High	Master Protein	P54920	alpha-soluble nsf attachment protein [OS=Homo sapiens]	0	57.769	47	11	62	11	295	33.2	5.36	614	50.94	11	10	cell communication;cell differentiation;cell organization and biogenesis;regulation of biological process;transport	cytosol;membrane	protein binding	Pf14938	8775	ENSG00000105402.7	NAPA	19	Synaptic Vesicle Pathway	Synaptic vesicle cycle	COPI-dependent Golgi-to-ER retrograde traffic; Intra-Golgi traffic; COPII (Coat Protein 2) Mediated Vesicle Transport; COPI-mediated anterograde transport; Retrograde transport at the Trans-Golgi-Network; Golgi Associated Vesicle Biogenesis	19	0	0.822	0.736	0.963777	0.976148	41.29	9.69	122.7	108.5	68.8	3.31	17.74	59.76		6.81726e+06	7.14432e+06		6.99868e+06	5.43843e+06
FALSE	High	Master Protein	P23258	tubulin gamma-1 chain [OS=Homo sapiens]	0	57.691	21	8	48	8	451	51.1	6.14	576	47.05	8	8	cell organization and biogenesis;regulation of biological process	chromosome;cytoplasm;cytoskeleton;cytosol;endosome	catalytic activity;nucleotide binding;protein binding;structural molecule activity	Pf00091, Pf03953	7283	ENSG00000131462.7	TUBG1	17			Regulation of PLK1 Activity at G2/M Transition; AURKA Activation by TPX2; Anchoring of the basal body to the plasma membrane; Recruitment of NuMA to mitotic centrosomes; Loss of Nlp from mitotic centrosomes; Recruitment of mitotic centrosome proteins and complexes	16	0	0.32	1.154	0.985542	0.976148	16.55	57.31	120.9	165.2	13.9	25.18	40.43	102.4		4.03872e+06	2.81797e+06		3.43533e+06	6.18617e+06
FALSE	High	Master Protein	Q15365	Poly(RC)-binding protein 1 [OS=Homo sapiens]	0	57.65	42	10	114	7	356	37.5	7.09	1129	89.4	10	10	metabolic process;regulation of biological process	cytoplasm;cytosol;membrane;nucleus	DNA binding;protein binding;RNA binding	Pf00013, Pf13014	5093	ENSG00000169564.6	PCBP1	2		Spliceosome	mRNA Splicing - Major Pathway	5	3	2.811	0.807	0.653992	0.976148	7.74	10.59	62.8	50.1	187.1	23.5	12.38	24		8.24238e+06	1.15269e+07		7.11959e+06	8.48617e+06
FALSE	High	Master Protein	Q9BUT9-1	MAPK regulated corepressor interacting protein 2 [OS=Homo sapiens]	0	57.535	60	6	32	6	160	17.8	9.41	508	44.91	6	5		cytoplasm;nucleus	protein binding	Pf14799	84331	ENSG00000172366.19	FAM195A; MCRIP2	16				0	0	0.01	1.75	5.80793e-17	0.741945	0	35.39	100.1	199.9		78.47	15.36			2.21388e+06	7.73355e+06		7.40943e+06	9.21475e+06
FALSE	High	Master Protein	Q53G61	Small nuclear ribonucleoprotein polypeptide A' variant [OS=Homo sapiens]	0	57.51	43	12	66	12	255	28.4	8.62	489	44.04	12	10	metabolic process;regulation of biological process;response to stimulus	spliceosomal complex	protein binding;RNA binding	Pf12799, Pf13855, Pf14580	6627		SNRPA1	15	mRNA Processing			1	0	0.044	0.787	0.647761	0.976148	0.59	2.78	157	131.4	11.6	9.59	16.39			1.32837e+07	1.15968e+07		1.1673e+07	9.24818e+06
FALSE	High	Master Protein	Q01813	ATP-dependent 6-phosphofructokinase, platelet type [OS=Homo sapiens]	0	57.486	20	14	60	11	784	85.5	7.55	312	23.36	14	14	metabolic process	cytoplasm;cytosol;membrane;nucleus	catalytic activity;metal ion binding;nucleotide binding;protein binding	Pf00365	5214	ENSG00000067057.16	PFKP	10	Cori Cycle; Glycolysis and Gluconeogenesis	Metabolic pathways; Pentose phosphate pathway; Carbon metabolism; RNA degradation; Thyroid hormone signaling pathway; AMPK signaling pathway; Fructose and mannose metabolism; Galactose metabolism; Biosynthesis of amino acids; Central carbon metabolism in cancer; Glycolysis / Gluconeogenesis	Glycolysis	17	3	7.199	0.319	0.647761	0.244516	55.2	3.71	44.8	7.8	247.4	10.26	19.97	56.49		5.22185e+06	4.5156e+06		731479	971998
FALSE	High	Master Protein	P26373-1	60S ribosomal protein L13 [OS=Homo sapiens]	0	57.143	36	10	92	10	211	24.2	11.65	757	88.89	9	10	cell organization and biogenesis;metabolic process;transport	cytosol;membrane;nucleus;ribosome	protein binding;RNA binding;structural molecule activity	Pf01294	6137	ENSG00000167526.13	RPL13	16	Cytoplasmic Ribosomal Proteins	Ribosome	Peptide chain elongation; Eukaryotic Translation Termination; Viral mRNA Translation; L13a-mediated translational silencing of Ceruloplasmin expression; Nonsense Mediated Decay (NMD) independent of the Exon Junction Complex (EJC); Selenocysteine synthesis; Nonsense Mediated Decay (NMD) enhanced by the Exon Junction Complex (EJC); GTP hydrolysis and joining of the 60S ribosomal subunit; Major path…	34	0	0.323	0.871	0.985542	0.991667	18.89	0.22	135	137.9	27.1	33.55	15.37	117.01		3.21305e+07	5.2117e+07		3.74902e+07	4.66351e+07
FALSE	High	Master Protein	P25398	40S ribosomal protein S12 [OS=Homo sapiens]	0	56.565	55	8	51	8	132	14.5	7.21	411	40.35	7	8	cell organization and biogenesis;metabolic process;transport	cytoplasm;cytosol;membrane;ribosome	RNA binding;structural molecule activity	Pf01248	6206	ENSG00000112306.7	RPS12	6	Cytoplasmic Ribosomal Proteins	Ribosome	Peptide chain elongation; Eukaryotic Translation Termination; Viral mRNA Translation; Formation of the ternary complex, and subsequently, the 43S complex; L13a-mediated translational silencing of Ceruloplasmin expression; Selenocysteine synthesis; Nonsense Mediated Decay (NMD) independent of the Exon Junction Complex (EJC); Nonsense Mediated Decay (NMD) enhanced by the Exon Junction Complex (EJC)…	38	0	0.114	1.184	0.826181	0.976148	0	71.21	135.9	155.8	8.3	59.98	11.67	118.79		3.18532e+06	7.87733e+06		5.28928e+06	6.24069e+06
FALSE	High	Master Protein	O94906-1	Pre-mRNA-processing factor 6 [OS=Homo sapiens]	0	56.525	16	15	65	15	941	106.9	8.25	401	33.72	14	15	cell organization and biogenesis;metabolic process;regulation of biological process	membrane;nucleus;spliceosomal complex	protein binding;RNA binding	Pf06424, Pf13414, Pf14559	24148	ENSG00000101161.7	PRPF6	20	mRNA Processing	Spliceosome	mRNA Splicing - Major Pathway; mRNA Splicing - Minor Pathway	7	0	0.054	0.484	0.647761	0.915516	1.1	1.02	193.6	83.6	22.7	21.88	8.32			7.10921e+06	5.20423e+06		2.78732e+06	2.47749e+06
FALSE	High	Master Protein	Q96F86	Enhancer of mRNA-decapping protein 3 [OS=Homo sapiens]	0	56.242	25	9	67	9	508	56	7.11	554	71.82	9	9	cell organization and biogenesis;metabolic process	cytoplasm;cytosol;membrane	catalytic activity;protein binding;RNA binding	Pf03853, Pf09532, Pf12701	80153	ENSG00000179151.11	EDC3	15		RNA degradation	mRNA decay by 5' to 3' exoribonuclease	4	0	0.101	1.024	0.786813	0.976148	0.44	39.21	148.6	147.6	3.8	24.17	13.68	64.37		8.67902e+06	6.14512e+06		6.58163e+06	7.99089e+06
FALSE	High	Master Protein	Q9Y3Z3	deoxynucleoside triphosphate triphosphohydrolase SAMHD1 [OS=Homo sapiens]	0	56.217	21	12	67	12	626	72.2	7.14	489	31.03	12	12	cell organization and biogenesis;defense response;metabolic process;regulation of biological process;response to stimulus	membrane;nucleus	catalytic activity;metal ion binding;nucleotide binding;protein binding;RNA binding	Pf00536, Pf01966, Pf07647	25939	ENSG00000101347.8	SAMHD1	20			Nucleobase catabolism; Interferon alpha/beta signaling	7	0	3.313	0.425	0.647761	0.657667	66.1	8.05	98	36.6	165.4	11.28	16.78	54.8		5.93301e+06	6961263		2.12977e+06	2.70317e+06
FALSE	High	Master Protein	Q86YV5	Tyrosine-protein kinase PRAG1 [OS=Homo sapiens]	0	56.111	11	11	56	11	1406	149.5	7.2	553	45.71	11	11	metabolic process		catalytic activity;nucleotide binding	Pf00069, Pf07714	157285	ENSG00000275342.4	SGK223; PRAG1	8				0	0	0.318	1.312	0.985542	0.976148	14.48	95.21	123.6	158.1	18.3	7.52	76.2	94.81		3.38344e+06	3.04198e+06		2.24712e+06	7.49747e+06
FALSE	High	Master Protein	K4ENJ5	Beta actin [OS=Homo sapiens]	0	55.818	55	5	150	2	97	11	5	2039	146.11	5	3				Pf00022								0	0	7.213	0.01	0.781112	2.96014e-16	0	0	36.5		263.5						104776
FALSE	High	Master Protein	Q9BSJ2-1	Gamma-tubulin complex component 2 [OS=Homo sapiens]	0	55.7	14	11	56	11	902	102.5	6.84	529	44.99	11	11	cell organization and biogenesis	cytoplasm;cytoskeleton;cytosol;membrane	protein binding;structural molecule activity	Pf04130	10844	ENSG00000130640.13	TUBGCP2	10			Recruitment of NuMA to mitotic centrosomes; Recruitment of mitotic centrosome proteins and complexes	9	0	0.065	1.284	0.653992	0.976148	2.03	134.52	117.5	159.5	23	54.95	54.73			6.07173e+06	2.67355e+06		3.63517e+06	8.22536e+06
FALSE	High	Master Protein	P52209	6-phosphogluconate dehydrogenase, decarboxylating [OS=Homo sapiens]	0	55.662	28	10	51	10	483	53.1	7.23	612	46.96	9	10	metabolic process	cytoplasm;cytosol;nucleus	catalytic activity	Pf00393, Pf03446	5226	ENSG00000142657.20	PGD	1	Pentose Phosphate Pathway; NRF2 pathway	Metabolic pathways; Glutathione metabolism; Pentose phosphate pathway; Carbon metabolism	Pentose phosphate pathway (hexose monophosphate shunt)	9	0	5.362	0.159	0.647761	0.0117673	8.38	0.49	51.5	5.1	243.4	63.08	101.94	65.09		5.81231e+06	1.51737e+07		377864	2.32938e+06
FALSE	High	Master Protein	P62241	40S ribosomal protein S8 [OS=Homo sapiens]	0	55.44	43	10	56	10	208	24.2	10.32	606	41.82	9	9	cell organization and biogenesis;metabolic process;transport	cytoplasm;cytosol;endoplasmic reticulum;membrane;nucleus;ribosome	protein binding;RNA binding;structural molecule activity	Pf01201	6202	ENSG00000142937.11	RPS8	1	Cytoplasmic Ribosomal Proteins	Ribosome	Peptide chain elongation; Eukaryotic Translation Termination; Viral mRNA Translation; Formation of the ternary complex, and subsequently, the 43S complex; L13a-mediated translational silencing of Ceruloplasmin expression; Selenocysteine synthesis; Nonsense Mediated Decay (NMD) independent of the Exon Junction Complex (EJC); Nonsense Mediated Decay (NMD) enhanced by the Exon Junction Complex (EJC)…	38	0	0.351	0.889	0.985542	0.993923	11.91	0.5	165.9	115.3	18.8	12.53	12.26	94		2.59565e+07	2.17317e+07		1.8017e+07	1.51418e+07
FALSE	High	Master Protein	O60610-1	Protein diaphanous homolog 1 [OS=Homo sapiens]	0	55.378	12	13	59	13	1272	141.3	5.41	461	39.88	13	13	cell organization and biogenesis;regulation of biological process;response to stimulus;transport	cytoplasm;cytoskeleton;cytosol;membrane	catalytic activity;motor activity;protein binding;RNA binding	Pf01576, Pf02181, Pf06346, Pf06367, Pf06371, Pf11932	1729	ENSG00000131504.15	DIAPH1	5	Regulation of Microtubule Cytoskeleton; AGE/RAGE pathway; Focal Adhesion; Regulation of Actin Cytoskeleton; G13 Signaling Pathway	AGE-RAGE signaling pathway in diabetic complications; Shigellosis; Focal adhesion; Regulation of actin cytoskeleton	RHO GTPases Activate Formins; ERBB2 Regulates Cell Motility; Neutrophil degranulation	19	0	0.597	0.937	0.985542	0.976148	105.2	84.28	137.6	132.5	29.9	48.73	11.62	103.61		7.49946e+06	3.65557e+06		4.64432e+06	5.47578e+06
FALSE	High	Master Protein	P10644	cAMP-dependent protein kinase type I-alpha regulatory subunit [OS=Homo sapiens]	0	55.343	22	9	58	9	381	43	5.35	615	41.77	9	9	cell organization and biogenesis;cell proliferation;coagulation;metabolic process;regulation of biological process;response to stimulus	cytoplasm;cytosol;membrane	catalytic activity;enzyme regulator activity;nucleotide binding;protein binding	Pf00027, Pf02197	5573	ENSG00000108946.14	PRKAR1A	17	miRs in Muscle Cell Differentiation; Mesodermal Commitment Pathway; Myometrial Relaxation and Contraction Pathways; G Protein Signaling Pathways; Calcium Regulation in the Cardiac Cell; Sudden Infant Death Syndrome (SIDS) Susceptibility Pathways	Insulin signaling pathway	Signaling by GPCR; PKA activation in glucagon signalling; PKA activation; DARPP-32 events; Glucagon-like Peptide-1 (GLP1) regulates insulin secretion; Hedgehog 'off' state; Vasopressin regulates renal water homeostasis via Aquaporins; Factors involved in megakaryocyte development and platelet production	33	0	1.161	1.351	0.904218	0.976148	92.21	54.68	97.6	132.8	69.6	27.47	18.98	33.88		6.21563e+06	4.19387e+06		6.06792e+06	7.94967e+06
FALSE	High	Master Protein	Q7Z4W8	Heparin-binding protein HBp15 [OS=Homo sapiens]	0	55.263	57	7	64	7	128	14.8	9.32	876	67.63	7	7	metabolic process	ribosome	structural molecule activity	Pf01776								0	0	1.027	1.112	0.940097	0.976148	307.38	61.52	111.9	123.3	64.8	23.15	28.19	125.37		2.16563e+07	1.55629e+07		1.65404e+07	2.47749e+07
FALSE	High	Master Protein	P0C7T5	Ataxin-1-like [OS=Homo sapiens]	0	54.75	26	11	64	11	689	73.3	6.6	524	59.29	11	10	cell organization and biogenesis;metabolic process;regulation of biological process;response to stimulus	nucleus	DNA binding;protein binding;RNA binding	Pf08517	342371	ENSG00000224470.7	ATXN1L	16				0	0	0.21	1.095	0.979348	0.976148	0.41	29.93	137.4	159.9	2.7	5.81	26.74	90.69		5.02777e+06	5.45874e+06		5.03275e+06	7.37965e+06
FALSE	High	Master Protein	Q96FV9-1	THO complex subunit 1 [OS=Homo sapiens]	0	54.545	22	14	65	14	657	75.6	4.98	376	35.57	14	13	cell death;metabolic process;regulation of biological process;response to stimulus;transport	cytoplasm;cytosol;nucleus	DNA binding;protein binding;RNA binding	Pf00531, Pf11957	9984	ENSG00000079134.11	THOC1	18		RNA transport; Spliceosome	Cleavage of Growing Transcript in the Termination Region ; Transport of Mature mRNA derived from an Intron-Containing Transcript; mRNA 3'-end processing	11	0	0.499	0.839	0.985542	0.977628	19.11	31.06	134.1	113	53	45.62	3.36	2.95		1.40729e+07	7.20809e+06		8.28687e+06	8.69014e+06
FALSE	High	Master Protein	B3KMV5	cDNA FLJ12728 fis, clone NT2RP2000040, highly similar to Protein FAM62A [OS=Homo sapiens]	0	54.539	10	9	48	9	1104	122.8	5.85	673	37.67	9	9	metabolic process;transport	endoplasmic reticulum;membrane	metal ion binding;protein binding	Pf00168	23344		ESYT1	12				0	0	0.393	0.489	0.994086	0.935421	22.03	4.93	188.7	81.1	30.1	17.99	47.28	96.95		5.53156e+06	4.28281e+06		2.96168e+06	1.47753e+06
FALSE	High	Master Protein	Q9BYM8	ranBP-type and C3HC4-type zinc finger-containing protein 1 [OS=Homo sapiens]	0	54.534	29	11	66	11	510	57.5	5.67	411	54.04	11	11	metabolic process;regulation of biological process;response to stimulus	cytosol	catalytic activity;metal ion binding;protein binding	Pf01485, Pf07130, Pf13639	10616	ENSG00000125826.20	RBCK1	20	Regulation of toll-like receptor signaling pathway	NOD-like receptor signaling pathway	Regulation of TNFR1 signaling; TNFR1-induced NFkappaB signaling pathway; Antigen processing: Ubiquitination & Proteasome degradation	11	0	0.031	0.998	0.647761	0.976148	0.2	33.65	151.3	146.8	1.9	15.11	14.62			7.38605e+06	5.96019e+06		5.80338e+06	7.14144e+06
FALSE	High	Master Protein	P40121	Macrophage-capping protein [OS=Homo sapiens]	0	54.479	24	8	58	8	348	38.5	6.19	709	49.8	8	8	cell organization and biogenesis;regulation of biological process	cytoplasm;extracellular;nucleus	protein binding	Pf00626	822	ENSG00000042493.15	CAPG	2	TYROBP Causal Network			1	0	7.643	0.284	0.647761	0.187045	33.76	2.4	20.3	3.2	276.5	32.39	79.56	32.09		3.0475e+06	4.8583e+06		323845	1.15695e+06
FALSE	High	Master Protein	Q6UXN9	WD repeat-containing protein 82 [OS=Homo sapiens]	0	54.298	30	9	68	9	313	35.1	7.69	544	44.17	9	9	cell organization and biogenesis;metabolic process	chromosome;membrane;nucleus	catalytic activity;protein binding	Pf00400	80335	ENSG00000164091.11	WDR82	3		mRNA surveillance pathway		1	0	0.631	0.989	0.985542	0.976148	30.34	6.67	131.9	125.1	42.9	25.62	23.65	40.48		6.19009e+06	4.29111e+06		5.78804e+06	4.12959e+06
FALSE	High	Master Protein	P60228	Eukaryotic translation initiation factor 3 subunit E [OS=Homo sapiens]	0	54.12	29	12	65	12	445	52.2	6.04	469	41.4	11	11	metabolic process;regulation of biological process	chromosome;cytoplasm;cytosol;membrane;nucleus	protein binding;RNA binding	Pf01399, Pf09440	3646	ENSG00000104408.9	EIF3E	8	Translation Factors	Hepatitis C; RNA transport	Formation of the ternary complex, and subsequently, the 43S complex; L13a-mediated translational silencing of Ceruloplasmin expression; Translation initiation complex formation; GTP hydrolysis and joining of the 60S ribosomal subunit; Formation of a pool of free 40S subunits; Ribosomal scanning and start codon recognition	14	0	4.825	1.273	0.647761	0.976148	147.74	40.35	50.3	71.1	178.5	29.14	19.95	85.38		5.11248e+06	3.36545e+06		5.08495e+06	6.75537e+06
FALSE	High	Master Protein	P83731	60S ribosomal protein L24 [OS=Homo sapiens]	0	53.835	35	7	65	7	157	17.8	11.25	745	53.12	7	7	cell organization and biogenesis;cellular component movement;metabolic process;regulation of biological process;transport	cytoplasm;cytosol;membrane;ribosome	protein binding;RNA binding;structural molecule activity	Pf01246	6152	ENSG00000114391.12	RPL24	3	Cytoplasmic Ribosomal Proteins	Ribosome	Peptide chain elongation; Eukaryotic Translation Termination; Viral mRNA Translation; L13a-mediated translational silencing of Ceruloplasmin expression; Nonsense Mediated Decay (NMD) independent of the Exon Junction Complex (EJC); Selenocysteine synthesis; Nonsense Mediated Decay (NMD) enhanced by the Exon Junction Complex (EJC); GTP hydrolysis and joining of the 60S ribosomal subunit; Major path…	34	0	0.333	0.955	0.985542	0.976148	1.4	54.47	117.5	143.7	38.8	11.51	25.9	108.67		1.55759e+07	1.3232e+07		1.45966e+07	2.11416e+07
FALSE	High	Master Protein	Q59GJ0	eukaryotic translation initiation factor 4 gamma, 3 variant [OS=Homo sapiens]	0	53.825	9	13	50	12	1780	195.8	5.64	400	38.39	13	13	metabolic process;regulation of biological process	cytosol	protein binding;RNA binding	Pf02020, Pf02847, Pf02854	8672		EIF4G3	1	Translation Factors	RNA transport; Viral myocarditis		3	1	0.563	1.267	0.985542	0.976148	28.99	63.37	106.8	157.3	35.9	23.38	43.93	113.54		3.27774e+06	2.3476e+06		2.96438e+06	5.63588e+06
FALSE	High	Master Protein	P37837	Transaldolase [OS=Homo sapiens]	0	53.623	34	10	57	10	337	37.5	6.81	564	32.86	10	9	metabolic process;regulation of biological process;response to stimulus	cytoplasm;cytosol;nucleus	catalytic activity;protein binding	Pf00923	6888	ENSG00000177156.10	TALDO1	11	Pentose Phosphate Pathway; Cori Cycle	Pentose phosphate pathway; Biosynthesis of amino acids; Metabolic pathways; Carbon metabolism	Gene and protein expression by JAK-STAT signaling after Interleukin-12 stimulation; Insulin effects increased synthesis of Xylulose-5-Phosphate; TALDO1 deficiency: failed conversion of Fru(6)P, E4P to SH7P, GA3P; Interleukin-12 family signaling; TALDO1 deficiency: failed conversion of SH7P, GA3P to Fru(6)P, E4P; Pentose phosphate pathway (hexose monophosphate shunt)	22	0	5.393	0.208	0.647761	0.0357017	17.01	0.37	58.5	7.8	233.7	66.37	89.14	55.54		4.92308e+06	1.36297e+07		520921	2.29718e+06
FALSE	High	Master Protein	A8K4T9	cDNA FLJ77421, highly similar to Homo sapiens autoantigen p542 mRNA [OS=Homo sapiens]	0	53.392	32	8	62	8	291	30.4	9.47	506	55.06	7	8	metabolic process;regulation of biological process	nucleus;spliceosomal complex	protein binding;RNA binding	Pf00076, Pf13893, Pf14259	22913		RALY	20				0	0	0.034	0.514	0.647761	0.976148	0.26	4.35	187	104.4	8.7	0.63	11.91			7.22907e+06	7.16532e+06		4.37109e+06	3.69194e+06
FALSE	High	Master Protein	A8K586	AP-3 complex subunit beta [OS=Homo sapiens]	0	53.31	12	12	43	12	1094	121.2	5.97	599	40.25	12	12	cell organization and biogenesis;cellular component movement;coagulation;regulation of biological process;transport	Golgi;membrane	protein binding	Pf01602, Pf13646, Pf14796, Pf14797	8546		AP3B1	5				0	0	1.807	2.404	0.750263	0.258217	230.57	149.45	60.6	163.7	75.7	70.42	59.62	68.09		6.92197e+06	2.3198e+06		6.89927e+06	1.69565e+07
FALSE	High	Master Protein	X5D2F4	cytoplasmic FMR1 interacting protein 1 isoform a [OS=Homo sapiens]	0	53.307	14	15	64	15	1253	145.1	6.9	614	29.13	15	15	cell growth;cell organization and biogenesis;regulation of biological process;response to stimulus;transport	cytosol;extracellular;organelle lumen	protein binding;RNA binding	Pf05994, Pf07159	23191		CYFIP1	15	Brain-Derived Neurotrophic Factor (BDNF) signaling pathway; G13 Signaling Pathway			2	0	2.504	0.975	0.653992	0.976148	237.27	51.7	86.9	77.5	135.6	9.96	45.88	118.17		3.78569e+06	3.28763e+06		2.24665e+06	4.4042e+06
FALSE	High	Master Protein	Q92598	Heat shock protein 105 kDa [OS=Homo sapiens]	0	53.304	14	10	42	9	858	96.8	5.39	432	27.18	10	10	metabolic process;regulation of biological process;response to stimulus;transport	cytoplasm;cytosol;extracellular;nucleus;organelle lumen	enzyme regulator activity;nucleotide binding;protein binding	Pf00012	10808	ENSG00000120694.19	HSPH1	13		Protein processing in endoplasmic reticulum	Scavenging by Class F Receptors; Regulation of HSF1-mediated heat shock response	8	1	3.44	0.515	0.647761	0.976148	56.77	11.02	86	39.6	174.5	26.51	72.49	80.98		3.08239e+06	4.50489e+06		973537	3.02097e+06
FALSE	High	Master Protein	P36578	60S ribosomal protein L4 [OS=Homo sapiens]	0	53.073	28	10	50	10	427	47.7	11.06	350	32.99	10	9	cell organization and biogenesis;metabolic process;transport	cytoplasm;cytosol;endoplasmic reticulum;membrane;nucleus;ribosome	protein binding;RNA binding;structural molecule activity	Pf00573, Pf14374	6124	ENSG00000174444.14	RPL4	15	Cytoplasmic Ribosomal Proteins	Ribosome	Peptide chain elongation; Eukaryotic Translation Termination; Viral mRNA Translation; L13a-mediated translational silencing of Ceruloplasmin expression; Nonsense Mediated Decay (NMD) independent of the Exon Junction Complex (EJC); Selenocysteine synthesis; Nonsense Mediated Decay (NMD) enhanced by the Exon Junction Complex (EJC); GTP hydrolysis and joining of the 60S ribosomal subunit; Major path…	34	0	1.498	0.736	0.814173	0.976148	13.29	2.16	118.7	87.3	94.1	24.32	11.48	55.63		3.13578e+06	4.43816e+06		2.52978e+06	2.97661e+06
FALSE	High	Master Protein	Q14974	Importin subunit beta-1 [OS=Homo sapiens]	0	52.785	13	9	69	9	876	97.1	4.78	718	46.22	9	9	cell organization and biogenesis;cellular component movement;metabolic process;regulation of biological process;response to stimulus;transport	cytoplasm;cytosol;extracellular;membrane;nucleus;organelle lumen	metal ion binding;protein binding;RNA binding;transporter activity	Pf02985, Pf03810, Pf13513, Pf13646	3837	ENSG00000108424.9	KPNB1	17	Sterol Regulatory Element-Binding Proteins (SREBP) signalling	RNA transport	ISG15 antiviral mechanism; NS1 Mediated Effects on Host Pathways; Nuclear import of Rev protein; Neutrophil degranulation; Regulation of cholesterol biosynthesis by SREBP (SREBF); Transport of Ribonucleoproteins into the Host Nucleus; Activation of DNA fragmentation factor	29	0	1.429	0.515	0.829878	0.976148	40.88	9.83	129.2	59.8	111	1.37	43.17	73.5		5.63458e+06	5.52684e+06		1.8848e+06	3.54133e+06
FALSE	High	Master Protein	A0A087WWU8	Tropomyosin alpha-3 chain [OS=Homo sapiens]	0	52.781	50	11	42	9	227	26.4	4.78	361	33.26	9	9	cell organization and biogenesis;cellular component movement	cytoskeleton;cytosol	protein binding;structural molecule activity	Pf00261, Pf12718	7170	ENSG00000143549.19	TPM3	1	Striated Muscle Contraction			1	2	2.974	0.66	0.647761	0.976148	76.28	59.93	68.5	42.4	189.1	61.03	27.98	92.87		4.80742e+06	1.21063e+07		5.77133e+06	3.86465e+06
FALSE	High	Master Protein	O00268	Transcription initiation factor TFIID subunit 4 [OS=Homo sapiens]	0	52.759	12	9	40	9	1085	110	9.94	388	30.12	9	9	cell organization and biogenesis;metabolic process;regulation of biological process	cytosol;nucleus	DNA binding;protein binding	Pf05236, Pf07531, Pf13868	6874	ENSG00000130699.18	TAF4	20		Huntington's disease; Herpes simplex infection; Basal transcription factors	RNA Polymerase II Transcription Initiation; HIV Transcription Initiation; RNA Polymerase II Transcription Pre-Initiation And Promoter Opening; RNA Polymerase II HIV Promoter Escape; Regulation of TP53 Activity through Phosphorylation; RNA Polymerase II Pre-transcription Events; RNA Polymerase II Promoter Escape	22	0	0.336	0.272	0.985542	0.11972	11.31	0.14	187.9	48.4	63.7	23.8	25.96	19.37		5.10146e+06	3.63194e+06		1.33447e+06	920526
FALSE	High	Master Protein	Q71RC2	La-related protein 4 [OS=Homo sapiens]	0	52.608	18	10	56	10	724	80.5	6.61	680	60.52	10	10	cell organization and biogenesis;metabolic process;regulation of biological process	cytoplasm;cytosol;membrane	protein binding;RNA binding	Pf05383, Pf14259	113251	ENSG00000161813.21	LARP4	12				0	0	0.089	1.12	0.744186	0.976148	1.11	54.73	151.3	143.3	5.4	27.08	52.03	121.78		1.14102e+07	7.74223e+06		6.05086e+06	1.30944e+07
FALSE	High	Master Protein	Q53GN4	WD repeat domain 1, isoform CRA_a [OS=Homo sapiens]	0	52.566	28	12	41	12	606	66.1	6.65	299	30.14	12	12	cell differentiation;cell organization and biogenesis;cellular component movement;metabolic process;regulation of biological process;transport	cytoskeleton;cytosol;extracellular	protein binding	Pf00400, Pf04762, Pf08662, Pf14783	9948		WDR1	4	Hypertrophy Model			1	0	6.9	0.214	0.647761	0.0421018	23.08	1.87	44.3	4.5	251.2	41.95	67.19	23.4		3.52585e+06	6.49982e+06		291504	819237
FALSE	High	Master Protein	O75815-1	Breast cancer anti-estrogen resistance protein 3 [OS=Homo sapiens]	0	51.949	17	11	57	11	825	92.5	7.96	394	42.4	10	11	regulation of biological process;response to stimulus		protein binding	Pf00017, Pf00617	8412	ENSG00000137936.16	BCAR3	1				0	0	0.047	1.322	0.647761	0.976148	0.75	50.64	134.9	151.9	13.2	11.78	48.78			4.72917e+06	4.00197e+06		3.41767e+06	7.01715e+06
FALSE	High	Master Protein	D6REX3	Protein transport protein Sec31A [OS=Homo sapiens]	0	51.813	10	12	44	12	1251	136.1	6.98	305	33.47	12	12	cell organization and biogenesis;response to stimulus;transport	cytoplasm;cytosol;endoplasmic reticulum;membrane	protein binding	Pf03154, Pf09770, Pf12931	22872	ENSG00000138674.16	SEC31A	4	Sterol Regulatory Element-Binding Proteins (SREBP) signalling			1	0	0.805	0.692	0.969855	0.976148	82.53	61.4	124.3	84.2	91.5	33.39	78.46	87.28		8.66987e+06	5.35778e+06		2.47248e+06	8.63407e+06
FALSE	High	Master Protein	P29692	Elongation factor 1-delta [OS=Homo sapiens]	0	51.802	38	8	55	8	281	31.1	5.01	867	48.56	8	7	metabolic process;regulation of biological process;response to stimulus	cytoplasm;cytosol;endoplasmic reticulum;nucleus	DNA binding;protein binding;RNA binding;signal transducer activity	Pf00736, Pf10587	1936	ENSG00000104529.17; ENSG00000273594.4	EEF1D	8; CHR_HSCHR8_3_CTG7	Translation Factors	Herpes simplex infection	Eukaryotic Translation Elongation	5	0	3.486	0.948	0.647761	0.976148	158.07	10.58	55.5	53.3	191.2	23.88	29.7	87.63		7.16896e+06	5.0975e+06		7.19072e+06	4.69467e+06
FALSE	High	Master Protein	Q96P47	Arf-GAP with GTPase, ANK repeat and PH domain-containing protein 3 [OS=Homo sapiens]	0	51.681	9	6	38	6	875	95	7.97	634	50.98	6	6	regulation of biological process;response to stimulus	cytoplasm;membrane	catalytic activity;enzyme regulator activity;metal ion binding;nucleotide binding;protein binding	Pf00023, Pf00071, Pf00169, Pf01412, Pf08477, Pf12796, Pf13637, Pf13857	116988	ENSG00000133612.18	AGAP3	7		Endocytosis		1	0	0.177	0.719	0.95145	0.976148	1.47	0.25	157.1	126.8	16.1	15.6	11.16	82.6		3.6472e+06	4.55146e+06		3.03761e+06	3.55832e+06
FALSE	High	Master Protein	P15090	Fatty acid-binding protein, adipocyte [OS=Homo sapiens]	0	51.603	60	7	27	7	132	14.7	7.14	341	32.69	5	6	cell differentiation;metabolic process;regulation of biological process;response to stimulus;transport	cytoplasm;cytosol;nucleus	transporter activity	Pf00061, Pf14651	2167	ENSG00000170323.8	FABP4	8	PPAR signaling pathway	PPAR signaling pathway; Regulation of lipolysis in adipocytes	Triglyceride catabolism; Transcriptional regulation of white adipocyte differentiation	9	0	4.679	0.247	0.647761	0.0743763	30.75	0.27	63.5	4.9	231.6	91.68	136.07	110.01		2.04906e+06	9.60346e+06		47442.8	2.45875e+06
FALSE	High	Master Protein	J3KPC8	Serine/threonine-protein kinase SIK3 [OS=Homo sapiens]	0	51.471	12	10	27	1	1321	144.8	6.79	185	11.35	9	9	metabolic process	cytoplasm	catalytic activity;metal ion binding;nucleotide binding;protein binding	Pf00069, Pf07714, Pf14531	23387	ENSG00000160584.15	SIK3	11				0	0	0.01	2.18	5.80793e-17	0.504384	0	43.07	94.4	205.6		12.44	27.69			538408	451332		881082	1.31019e+06
FALSE	High	Master Protein	O00139	Kinesin-like protein KIF2A [OS=Homo sapiens]	0	51.318	18	13	61	13	706	79.9	6.68	500	38.42	13	13	cell differentiation;cell division;cell organization and biogenesis;cellular component movement;development;transport	cytoplasm;cytoskeleton;cytosol;membrane;nucleus	catalytic activity;motor activity;nucleotide binding;protein binding	Pf00225	3796	ENSG00000068796.16	KIF2A	5			COPI-dependent Golgi-to-ER retrograde traffic; Kinesins; Amplification of signal from unattached kinetochores via a MAD2 inhibitory signal; Separation of Sister Chromatids; Resolution of Sister Chromatid Cohesion; RHO GTPases Activate Formins; MHC class II antigen presentation	27	0	0.284	1.314	0.985542	0.976148	7.3	32.42	124.9	161.4	13.7	6	32.16	106.45		5.80809e+06	6.3228e+06		6.21344e+06	9.87109e+06
FALSE	High	Master Protein	P06744	glucose-6-phosphate isomerase [OS=Homo sapiens]	0	51.317	23	11	42	11	558	63.1	8.32	375	33.34	10	10	metabolic process;regulation of biological process;response to stimulus;transport	cytoplasm;cytosol;extracellular;membrane;organelle lumen	catalytic activity;protein binding	Pf00342	2821	ENSG00000105220.14	GPI	19	Cori Cycle; Glycolysis and Gluconeogenesis	Starch and sucrose metabolism; Glycolysis / Gluconeogenesis; Amino sugar and nucleotide sugar metabolism; Pentose phosphate pathway; Carbon metabolism; Metabolic pathways	Glycolysis; Neutrophil degranulation; Gluconeogenesis; TP53 Regulates Metabolic Genes	21	0	5.813	0.163	0.647761	0.0138872	10.34	1.27	62.7	6.1	231.2	63.84	113.45	46.37		4.46893e+06	1.18229e+07		235623	2.14718e+06
FALSE	High	Master Protein	Q7Z794	Keratin, type II cytoskeletal 1b [OS=Homo sapiens]	0	51.27	17	11	95	6	578	61.9	5.99	1082	78.23	11	11	cell death;cell organization and biogenesis	cytoskeleton;cytosol	structural molecule activity	Pf00038, Pf03962, Pf13166, Pf14817	374454	ENSG00000189182.9	KRT77	12			Formation of the cornified envelope	3	0	3.479	1.538	0.653992	0.976148	19.63	10.57	54	86.7	159.3	58.22	49.02	6.53		1.02516e+06	2.45986e+06		1.77398e+06	3.65645e+06
FALSE	High	Master Protein	B2RE59	cDNA, FLJ93148, highly similar to Homo sapiens RCD1 required for cell differentiation1 homolog (S. pombe) (RQCD1), mRNA [OS=Homo sapiens]	0	51.261	31	8	60	8	299	33.6	8.03	840	41.95	8	8	metabolic process;regulation of biological process;response to stimulus	cytosol;membrane;nucleus	protein binding	Pf04078	9125		RQCD1; CNOT9	2				0	0	0.279	1.166	0.985542	0.976148	1.07	54.85	138.1	158.7	3.2	6.08	47.87	123.14		9.89592e+06	1.07857e+07		8.34565e+06	1.68855e+07
FALSE	High	Master Protein	Q8N1C8	HSPA9 protein [OS=Homo sapiens]	0	50.969	15	9	38	8	681	73.8	6.37	622	38.98	9	9	cell differentiation;cell organization and biogenesis;metabolic process;regulation of biological process;response to stimulus	cytoplasm;mitochondrion;organelle lumen	nucleotide binding;protein binding;RNA binding	Pf00012, Pf06723	3313		HSPA9	5	Parkin-Ubiquitin Proteasomal System pathway			1	0	0.317	0.203	0.985542	0.0451989	6.62	4.04	248.4	23.2	28.4	29.22	52.45	31.85		3.2323e+06	4.9158e+06		549261	252069
FALSE	High	Master Protein	E7ETK0	40S ribosomal protein S24 [OS=Homo sapiens]	0	50.757	43	6	63	6	131	15.2	10.89	712	51.29	6	6	metabolic process	ribosome	structural molecule activity	Pf01282		ENSG00000138326.18		10				0	0	0.531	1.128	0.985542	0.976148	42.58	33.56	128.1	127.7	44.1	14.75	38.72	87.19		1.54477e+07	1.25299e+07		1.04713e+07	1.83676e+07
FALSE	High	Master Protein	P08729	Keratin, type II cytoskeletal 7 [OS=Homo sapiens]	0	50.537	11	10	123	1	469	51.4	5.48	990	118.8	8	9	cell death	cytoplasm;cytosol;nucleus	protein binding;structural molecule activity	Pf00038, Pf12128	3855	ENSG00000135480.15	KRT7	12			Formation of the cornified envelope	3	0
FALSE	High	Master Protein	P84090	Enhancer of rudimentary homolog [OS=Homo sapiens]	0	50.372	48	5	36	5	104	12.3	5.92	415	21.31	4	3	metabolic process;regulation of biological process		DNA binding;nucleotide binding;protein binding;RNA binding	Pf01133	2079	ENSG00000100632.10	ERH	14				0	0	0.198	0.465	0.962252	0.837584	9.36	8.01	208.2	78.5	13.3	18.58	63.62	65.81		1.23999e+07	9.52008e+06		6.64936e+06	2.52323e+06
FALSE	High	Master Protein	B5BUB1	RuvB-like helicase [OS=Homo sapiens]	0	50.317	24	8	35	8	456	50.2	6.42	571	45.93	8	8	cell division;cell organization and biogenesis;metabolic process;regulation of biological process;response to stimulus	cytosol;membrane;nucleus	catalytic activity;nucleotide binding;protein binding	Pf00004, Pf01078, Pf01695, Pf05496, Pf06068, Pf06414, Pf07726, Pf13191, Pf13207, Pf13238, Pf13245, Pf13481	8607		RUVBL1	3	Gastric Cancer Network 1			1	0	0.129	0.621	0.871518	0.976148	1.54	8.52	177.4	105.5	17.1	8.07	25.94	70.92		1.04243e+07	9.29882e+06		7.04762e+06	4.86289e+06
FALSE	High	Master Protein	B4DY08	Heterogeneous nuclear ribonucleoproteins C1/C2 [OS=Homo sapiens]	0	50.111	29	10	88	10	288	32	8.72	823	54.25	10	9	cell differentiation;cell organization and biogenesis;metabolic process;regulation of biological process	cytoskeleton;cytosol;extracellular;membrane;nucleus;spliceosomal complex	DNA binding;protein binding;RNA binding	Pf00076, Pf13893, Pf14259	3183	ENSG00000092199.17	HNRNPC	14	mRNA Processing			1	0	0.067	0.499	0.659753	0.968998	0.48	1.83	207.7	85.6	6.7	9.59	29.94	84.2		2.12683e+07	1.85674e+07		1.01503e+07	6.60337e+06
FALSE	High	Master Protein	P23381	Tryptophan--tRNA ligase, cytoplasmic [OS=Homo sapiens]	0	49.882	18	6	36	6	471	53.1	6.23	452	19.77	6	6	metabolic process;regulation of biological process	cytoplasm;cytosol;nucleus	catalytic activity;enzyme regulator activity;nucleotide binding;protein binding	Pf00458, Pf00579	7453	ENSG00000140105.17	WARS	14	Photodynamic therapy-induced unfolded protein response; Amino Acid metabolism; Tryptophan metabolism	Aminoacyl-tRNA biosynthesis	Cytosolic tRNA aminoacylation	8	0	6.462	0.203	0.647761	0.163423	35	3.97	62.8	8.4	228.8	11.51	111.71	60.63		2.11011e+06	2.48396e+06		105512	898828
FALSE	High	Master Protein	P62829	60S ribosomal protein L23 [OS=Homo sapiens]	0	49.759	46	7	109	7	140	14.9	10.51	1041	107.21	6	7	cell organization and biogenesis;metabolic process;regulation of biological process;response to stimulus;transport	cytoplasm;cytosol;membrane;ribosome	protein binding;RNA binding;structural molecule activity	Pf00238	9349	ENSG00000125691.12	RPL23	17	Cytoplasmic Ribosomal Proteins	Ribosome	Peptide chain elongation; Eukaryotic Translation Termination; Viral mRNA Translation; L13a-mediated translational silencing of Ceruloplasmin expression; Nonsense Mediated Decay (NMD) independent of the Exon Junction Complex (EJC); Selenocysteine synthesis; Nonsense Mediated Decay (NMD) enhanced by the Exon Junction Complex (EJC); GTP hydrolysis and joining of the 60S ribosomal subunit; Major path…	34	0	1.532	1.665	0.805254	0.843979	58.21	45.98	51.3	111.5	137.2	34.37	6.35	63.92		6.81113e+06	4.14779e+06		1.20927e+07	1.10534e+07
FALSE	High	Master Protein	P63244	Receptor of activated protein C kinase 1 [OS=Homo sapiens]	0	49.676	38	12	54	12	317	35.1	7.69	384	18.49	12	11	cell death;cellular homeostasis;development;metabolic process;regulation of biological process;response to stimulus	cytoplasm;cytosol;membrane;mitochondrion;nucleus;ribosome	enzyme regulator activity;protein binding;RNA binding;structural molecule activity	Pf00400	10399	ENSG00000204628.11	GNB2L1; RACK1	5	Androgen receptor signaling pathway; Brain-Derived Neurotrophic Factor (BDNF) signaling pathway; VEGFA-VEGFR2 Signaling Pathway; Interferon type I signaling pathways	Measles	Regulation of TNFR1 signaling; TNFR1-mediated ceramide production; TNFR1-induced NFkappaB signaling pathway	11	0	3.719	0.289	0.647761	0.158765	13.77	0.73	61.6	16.7	221.7	41.22	66.22	23.21		2.94163e+06	5.3617e+06		646506	1.78517e+06
FALSE	High	Master Protein	B4DLV7	Rab GDP dissociation inhibitor [OS=Homo sapiens]	0	49.627	33	12	63	7	449	51.1	8.18	504	29.56	12	12	metabolic process;regulation of biological process;response to stimulus;transport	cytoplasm;cytosol;extracellular;membrane;organelle lumen	catalytic activity;enzyme regulator activity;protein binding;RNA binding	Pf00996	2665		GDI2	10				0	5	8.717	0.22	0.646519	0.0992772	26.51	2.67	44.2	4.6	251.2	53.63	123.41	29.97		2.5431e+06	5.64995e+06		102042	1.5003e+06
FALSE	High	Master Protein	Q12906-1	Interleukin enhancer-binding factor 3 [OS=Homo sapiens]	0	49.189	15	11	50	11	894	95.3	8.76	393	30.67	11	11	defense response;metabolic process;regulation of biological process;response to stimulus	cytoplasm;extracellular;membrane;mitochondrion;nucleus	DNA binding;protein binding;RNA binding	Pf00035, Pf07528, Pf14709	3609	ENSG00000129351.17	ILF3	19				0	0	0.095	0.537	0.764839	0.976148	6.19	10.22	164.5	92.7	42.8	13.1	14.59			6.72988e+06	5.58915e+06		3.1171e+06	3.83431e+06
FALSE	High	Master Protein	S5TLC0	MHC class I antigen [OS=Homo sapiens]	0	49.076	37	6	27	0	273	31.6	5.82	343	20.67	6	3	regulation of biological process;response to stimulus	cell surface;endoplasmic reticulum;Golgi;membrane	protein binding	Pf00129, Pf07654	3107		HLA-C	6	Proteasome Degradation; Allograft Rejection			2	4	0.607	0.697	0.994086	0.976148	54.34	13.65	153.9	100	46.1	38.66	63.43	121.6		1.00213e+06	1.75608e+06		531726	1.39663e+06
FALSE	High	Master Protein	P20645	Cation-dependent mannose-6-phosphate receptor [OS=Homo sapiens]	0	49.011	26	6	62	6	277	31	5.83	770	74.88	5	6	cell organization and biogenesis;regulation of biological process;response to stimulus;transport	endosome;membrane;vacuole	protein binding;receptor activity;signal transducer activity;transporter activity	Pf02157	4074	ENSG00000003056.7	M6PR	12		Lysosome; Phagosome	Cargo recognition for clathrin-mediated endocytosis; Retrograde transport at the Trans-Golgi-Network; Lysosome Vesicle Biogenesis	11	0	0.108	0.9	0.806829	0.986738	2	34.98	149.8	137.8	12.3	26.61	3.06	84.92		3.17028e+07	2.16602e+07		2.35976e+07	2.464e+07
FALSE	High	Master Protein	P11215-1	Integrin alpha-M [OS=Homo sapiens]	0	48.872	11	11	45	10	1152	127.1	7.23	441	30.93	11	11	cell differentiation;cell organization and biogenesis;cellular component movement;regulation of biological process;response to stimulus;transport	cell surface;membrane	metal ion binding;protein binding	Pf00092, Pf00357, Pf01839, Pf08441, Pf13519	3684	ENSG00000169896.16	ITGAM	16	Integrin-mediated Cell Adhesion; Focal Adhesion; Microglia Pathogen Phagocytosis Pathway; TYROBP Causal Network	Staphylococcus aureus infection; Phagosome; Rap1 signaling pathway; Regulation of actin cytoskeleton; Tuberculosis; Hematopoietic cell lineage; Complement and coagulation cascades; Pertussis; Legionellosis; Cell adhesion molecules (CAMs); Leukocyte transendothelial migration; Leishmaniasis; Transcriptional misregulation in cancer; Amoebiasis	Integrin cell surface interactions; Interleukin-4 and 13 signaling; Neutrophil degranulation; Toll Like Receptor 4 (TLR4) Cascade; Cell surface interactions at the vascular wall	30	1	0.843	0.513	0.956534	0.976148	94.55	2.06	161.2	51.6	87.2	20.37	31.59	89.18		4.30254e+06	3.21896e+06		1.49431e+06	948554
FALSE	High	Master Protein	Q53EP4	Dolichyl-diphosphooligosaccharide--protein glycosyltransferase subunit 1 [OS=Homo sapiens]	0	48.801	16	8	40	8	607	68.5	6.38	355	27.65	8	8	metabolic process	cytosol;endoplasmic reticulum;membrane	catalytic activity;protein binding;RNA binding	Pf04597	6184		RPN1	3	Proteasome Degradation			1	0	0.096	0.553	0.770814	0.976148	6.58	4.04	182.3	90.2	27.5	29.03	19.62			6.27844e+06	4.13992e+06		2.90228e+06	2.19498e+06
FALSE	High	Master Protein	P38919	Eukaryotic initiation factor 4A-III [OS=Homo sapiens]	0	48.586	18	7	44	6	411	46.8	6.73	550	36.49	7	6	metabolic process;regulation of biological process;response to stimulus;transport	cytoplasm;cytosol;membrane;nucleus;spliceosomal complex	catalytic activity;nucleotide binding;protein binding;RNA binding	Pf00270, Pf00271	9775	ENSG00000141543.9	EIF4A3	17		Spliceosome; RNA transport; mRNA surveillance pathway	ISG15 antiviral mechanism; mRNA 3'-end processing; mRNA Splicing - Major Pathway; Cleavage of Growing Transcript in the Termination Region ; Regulation of expression of SLITs and ROBOs; Transport of Mature mRNA derived from an Intron-Containing Transcript; Nonsense Mediated Decay (NMD) enhanced by the Exon Junction Complex (EJC); Deadenylation of mRNA	27	0	0.364	0.513	0.985542	0.976148	4.85	0.4	169.5	89.5	41.1	2.72	2.86	63.21		4.52946e+06	4.70728e+06		2.38897e+06	2.48769e+06
FALSE	High	Master Protein	P54253	Ataxin-1 [OS=Homo sapiens]	0	48.455	15	8	47	8	815	86.9	8.35	473	43.12	8	8	metabolic process;regulation of biological process;response to stimulus;transport	cytoplasm;cytosol;nucleus	DNA binding;protein binding;RNA binding	Pf08517, Pf12547	6310	ENSG00000124788.17	ATXN1	6				0	0	0.447	0.851	0.985542	0.980286	33.37	23.48	137	145.9	17.1	19.25	21.29	53.85		6.13281e+06	4.66322e+06		4.89096e+06	6.6248e+06
FALSE	High	Master Protein	P47755	F-actin-capping protein subunit alpha-2 [OS=Homo sapiens]	0	48.152	39	9	50	7	286	32.9	5.85	746	44.84	9	8	cell organization and biogenesis;cellular component movement;coagulation;defense response;regulation of biological process;response to stimulus;transport	cytoskeleton;cytosol;extracellular;membrane	protein binding	Pf01267	830	ENSG00000198898.13	CAPZA2	7		Endocytosis	COPI-independent Golgi-to-ER retrograde traffic; Advanced glycosylation endproduct receptor signaling; COPI-mediated anterograde transport; MHC class II antigen presentation; HSP90 chaperone cycle for steroid hormone receptors (SHR); Factors involved in megakaryocyte development and platelet production	22	0	1.043	1.071	0.940097	0.976148	50.97	28.88	99.5	126.3	74.2	2.6	10.43	49.38		6.40734e+06	6.64705e+06		7.69751e+06	8.92287e+06
FALSE	High	Master Protein	J3KRX5	60S ribosomal protein L17 [OS=Homo sapiens]	0	48.121	36	7	36	7	174	20.2	10.1	356	31.16	7	6	metabolic process	ribosome	structural molecule activity	Pf00237		ENSG00000265681.7		18				0	0	0.073	1.29	0.677748	0.976148	2.86	26.05	140.1	152.4	7.5	1.55	7.51			9.47347e+06	9.26845e+06		1.07503e+07	9.66626e+06
FALSE	High	Master Protein	Q0IIN7	Nuclear receptor coactivator 3 [OS=Homo sapiens]	0	48.116	8	8	50	8	1419	154.7	7.47	570	39.89	8	8	cell organization and biogenesis;metabolic process;regulation of biological process;response to stimulus	cytoplasm;cytosol;nucleus	catalytic activity;protein binding	Pf00989, Pf07469, Pf08815, Pf08832, Pf13426, Pf14598	8202		NCOA3	20	Androgen receptor signaling pathway; EGF/EGFR Signaling Pathway			2	0	0.071	0.932	0.669616	0.976148	2.64	64.38	151.5	134.2	14.3	14.34	48.66			3.86276e+06	3.15164e+06		2.15951e+06	4.42539e+06
FALSE	High	Master Protein	Q9H9A5	CCR4-NOT transcription complex subunit 10 [OS=Homo sapiens]	0	48.114	17	10	57	10	744	82.3	7.78	578	40.4	10	10	metabolic process;regulation of biological process;response to stimulus	cytoplasm;cytosol;membrane;nucleus	protein binding	Pf10046	25904	ENSG00000182973.18	CNOT10	3		RNA degradation	TP53 regulates transcription of additional cell cycle genes whose exact role in the p53 pathway remain uncertain; Deadenylation of mRNA	10	0	0.044	1.073	0.647761	0.976148	0.6	71.59	126.7	163.1	10.2	1.56	45.25			4.57136e+06	4.67311e+06		4.27256e+06	8.29339e+06
FALSE	High	Master Protein	P26641	elongation factor 1-gamma [OS=Homo sapiens]	0	47.982	22	11	75	11	437	50.1	6.67	513	50.61	10	11	metabolic process;response to stimulus	cytoplasm;cytosol;endoplasmic reticulum;membrane;nucleus	catalytic activity;protein binding;RNA binding	Pf00043, Pf00647, Pf02798, Pf13409, Pf13410, Pf13417, Pf14497	1937	ENSG00000254772.9	EEF1G	11	Translation Factors	Legionellosis	Eukaryotic Translation Elongation	5	0	3.618	0.651	0.647761	0.976148	130.2	0.78	72.5	47.2	180.3	5.44	8.45	77.05		9.17382e+06	8.49415e+06		6.09364e+06	5.40632e+06
FALSE	High	Master Protein	B4DM33	cDNA FLJ52068, highly similar to Microtubule-associated protein RP/EB family member 1 [OS=Homo sapiens]	0	47.951	34	6	29	6	238	26.6	5.29	361	24.77	6	5	cell division;cell organization and biogenesis;cell proliferation;regulation of biological process	cytoskeleton;cytosol;Golgi	protein binding;RNA binding	Pf00307, Pf03271	22919		MAPRE1	20				0	0	3.752	0.744	0.706254	0.991667	391.56	33.63	29.3	19.5	251.2	10.12	45.72	94.55		797364	920241		407838	797484
FALSE	High	Master Protein	Q9Y3I0	tRNA-splicing ligase RtcB homolog [OS=Homo sapiens]	0	47.902	21	8	54	8	505	55.2	7.23	442	24.85	7	8	metabolic process	cytoplasm;cytosol;membrane;nucleus	catalytic activity;metal ion binding;nucleotide binding;protein binding;RNA binding	Pf01139	51493	ENSG00000100220.11	C22orf28; RTCB	22			tRNA processing in the nucleus	3	0	1.651	1.79	0.780833	0.69819	50.01	71.45	96.8	126.5	76.7	11.36	49.05	16.62		6.98643e+06	8.20687e+06		6.89424e+06	1.42151e+07
FALSE	High	Master Protein	Q9UJW0-1	Dynactin subunit 4 [OS=Homo sapiens]	0	47.699	25	10	30	10	460	52.3	7.34	348	21.95	10	9	transport	chromosome;cytoplasm;cytoskeleton;cytosol;nucleus	protein binding	Pf05502	51164	ENSG00000132912.12	DCTN4	5		Vasopressin-regulated water reabsorption; Huntington's disease	COPI-independent Golgi-to-ER retrograde traffic; COPI-mediated anterograde transport; MHC class II antigen presentation; HSP90 chaperone cycle for steroid hormone receptors (SHR)	19	0	0.356	1.661	0.985542	0.845952	7.32	49.67	116.1	175	8.9	22.41	39.32	99.47		3.92731e+06	2.85304e+06		3.79096e+06	6.71039e+06
FALSE	High	Master Protein	Q6UN15-3	Isoform 3 of Pre-mRNA 3'-end-processing factor FIP1 [OS=Homo sapiens]	0	47.544	18	6	15	6	520	58.3	5.55		25.38		6	metabolic process;transport		protein binding;RNA binding	Pf05182	81608	ENSG00000145216.15	FIP1L1	4				0	0	0.01	0.166	5.80793e-17	0.0542991	0	1.92	264.5	35.5		33.16	60.53			2.15107e+06	3.46892e+06		578657	231765
FALSE	High	Master Protein	Q16531	DNA damage-binding protein 1 [OS=Homo sapiens]	0	47.439	14	12	43	12	1140	126.9	5.26	191	20.22	12	12	cell organization and biogenesis;metabolic process;regulation of biological process;response to stimulus	cytoplasm;nucleus	DNA binding;protein binding	Pf03178, Pf10433	1642	ENSG00000167986.13	DDB1	11		Viral carcinogenesis; Ubiquitin mediated proteolysis; Nucleotide excision repair; Hepatitis B	Formation of Incision Complex in GG-NER; DNA Damage Recognition in GG-NER; Gap-filling DNA repair synthesis and ligation in TC-NER; Recognition of DNA damage by PCNA-containing replication complex; Dual incision in TC-NER; Formation of TC-NER Pre-Incision Complex; Dual Incision in GG-NER; Neddylation	19	0	1.46	0.771	0.825542	0.976148	71.21	19.2	104.9	74.4	120.7	1.25	35.11	50.91		2.87718e+06	2.92852e+06		1.5973e+06	2.65226e+06
FALSE	High	Master Protein	P17858-1	ATP-dependent 6-phosphofructokinase, liver type [OS=Homo sapiens]	0	47.438	17	9	32	6	780	85	7.5	194	16.56	8	8	cell organization and biogenesis;metabolic process;regulation of biological process;response to stimulus;transport	cytoplasm;cytosol;extracellular;membrane;organelle lumen	catalytic activity;metal ion binding;nucleotide binding;protein binding	Pf00365	5211	ENSG00000141959.16	PFKL	21	Photodynamic therapy-induced HIF-1 survival signaling; Insulin Signaling; Glycolysis and Gluconeogenesis	Glycolysis / Gluconeogenesis; Galactose metabolism; Biosynthesis of amino acids; Pentose phosphate pathway; Central carbon metabolism in cancer; Glucagon signaling pathway; Metabolic pathways; Carbon metabolism; RNA degradation; HIF-1 signaling pathway; AMPK signaling pathway; Fructose and mannose metabolism	Glycolysis; Neutrophil degranulation	22	0	6.839	0.295	0.647761	0.652084	61.43	5.08	52.7	12.4	235	0.59	48.03	82.78		1.30025e+06	1.31106e+06		215540	437249
FALSE	High	Master Protein	P15880	40S ribosomal protein S2 [OS=Homo sapiens]	0	47.184	33	10	87	10	293	31.3	10.24	834	69.19	10	9	cell organization and biogenesis;metabolic process;regulation of biological process;transport	cytosol;membrane;nucleus;ribosome	protein binding;RNA binding;structural molecule activity	Pf00333, Pf03719	6187	ENSG00000140988.15	RPS2	16	Cytoplasmic Ribosomal Proteins	Ribosome	Peptide chain elongation; Protein methylation; Eukaryotic Translation Termination; Viral mRNA Translation; RMTs methylate histone arginines; Formation of the ternary complex, and subsequently, the 43S complex; L13a-mediated translational silencing of Ceruloplasmin expression; Selenocysteine synthesis; Nonsense Mediated Decay (NMD) independent of the Exon Junction Complex (EJC); Nonsense Mediated …	44	0	0.397	0.826	0.994086	0.976148	10.88	8.06	133.8	106.6	59.6	14.31	19.7	73.96		2.17991e+07	2.67064e+07		1.67164e+07	2.21274e+07
FALSE	High	Master Protein	B4DH89	cDNA FLJ55560, highly similar to Retinal dehydrogenase 2 [OS=Homo sapiens]	0	46.961	27	10	41	1	489	53.8	6.09	443	30.74	10	10	cell differentiation;metabolic process;regulation of biological process;response to stimulus	cytoplasm;cytosol	catalytic activity	Pf00171, Pf05893	8854		ALDH1A2	15	Tryptophan metabolism; Vitamin A and Carotenoid Metabolism			2	0	0.843	0.49	0.985542	0.976148	22.62	16.99	128.6	63	108.5	47.4	94.71	19.09		388635	780537		119952	606344
FALSE	High	Master Protein	E9PC52	Histone-binding protein RBBP7 [OS=Homo sapiens]	0	46.642	18	8	77	2	416	46.9	5.07	686	38.07	8	6	cell organization and biogenesis;cell proliferation;development;metabolic process;regulation of biological process;response to stimulus	cytosol;nucleus	catalytic activity;protein binding;RNA binding	Pf00400, Pf12265	5931	ENSG00000102054.17	RBBP7	X	Retinoblastoma (RB) in Cancer; Interactome of polycomb repressive complex 2 (PRC2)			2	0	0.706	1.227	0.994144	0.976148	84.75	55.82	125.4	147.5	27.1	12.53	32.13	99.62		1.21231e+06	1.01493e+06		1.03586e+06	1.64487e+06
FALSE	High	Master Protein	A0A0R4J2G3	Arylacetamide deacetylase-like 1 [OS=Homo sapiens]	0	46.642	21	8	62	8	440	49	7.93	681	49.99	8	8	metabolic process	membrane	catalytic activity	Pf00135, Pf07859, Pf11144	57552	ENSG00000144959.9	NCEH1	3		Bile secretion		1	0	1.533	0.619	0.805056	0.976148	70.49	2.78	124.9	65.3	109.8	30.82	19.99	71.38		7.54634e+06	4.84556e+06		3.64309e+06	2.74084e+06
FALSE	High	Master Protein	P16401	Histone H1.5 [OS=Homo sapiens]	0	46.539	26	5	38	5	226	22.6	10.92	491	37.2	5	3	cell organization and biogenesis;regulation of biological process	chromosome;nucleus	DNA binding;protein binding;RNA binding	Pf00538	3009	ENSG00000184357.4	HIST1H1B	6			Formation of Senescence-Associated Heterochromatin Foci (SAHF); Activation of DNA fragmentation factor	10	0	0.028	0.527	0.647761	0.976148	0.14	33.28	179.3	109.5	11.2	50.21	54.8			4.78567e+06	1.0055e+07		6.37978e+06	2.81651e+06
FALSE	High	Master Protein	F5GYQ1	V-type proton ATPase subunit [OS=Homo sapiens]	0	46.22	25	8	52	8	392	44.6	5.14	556	49.14	8	8	cell organization and biogenesis;cellular homeostasis;regulation of biological process;response to stimulus;transport	endosome;membrane	catalytic activity;protein binding;transporter activity	Pf01992	9114	ENSG00000159720.11	ATP6V0D1	16				0	0	0.076	0.991	0.688495	0.976148	0.41	6.93	149.6	144.5	5.9	2.86	1.39	117.47		9.40315e+06	9.03048e+06		8.81714e+06	8.99173e+06
FALSE	High	Master Protein	Q86X10-3	Isoform 3 of Ral GTPase-activating protein subunit beta [OS=Homo sapiens]	0	46.136	9	11	30	11	1491	166.4	6.74		42.27		11	regulation of biological process		enzyme regulator activity;protein binding	Pf02145	57148	ENSG00000170471.14	RALGAPB	20				0	0	0.048	1.058	0.647761	0.976148	0.8	60.61	134.5	156	9.4	18.48	32.38			5.57062e+06	4.28305e+06		4.48709e+06	7.15226e+06
FALSE	High	Master Protein	Q15942	Zyxin [OS=Homo sapiens]	0	46.117	28	10	41	10	572	61.2	6.67	315	26.43	10	9	cell communication;cell organization and biogenesis;regulation of biological process;response to stimulus	cytoplasm;cytoskeleton;cytosol;membrane;nucleus	metal ion binding;protein binding;RNA binding	Pf00412	7791	ENSG00000159840.15	ZYX	7	Integrin-mediated Cell Adhesion; Focal Adhesion	Focal adhesion		3	0	6.125	0.359	0.647761	0.395471	18.92	3.11	45.2	5.1	249.7	21.61	114.91	49.75		3.8365e+06	5.22044e+06		163028	1.57632e+06
FALSE	High	Master Protein	Q86Y46	Keratin, type II cytoskeletal 73 [OS=Homo sapiens]	0	45.604	17	9	103	2	540	58.9	7.23	735	76.66	9	9	cell death	cytosol;nucleus	catalytic activity;motor activity;protein binding;structural molecule activity	Pf00038, Pf01576, Pf03961, Pf05622, Pf06548, Pf08614, Pf09726, Pf09728, Pf12128	319101	ENSG00000186049.8	KRT73	12			Formation of the cornified envelope	3	1	1.243	1.484	0.88029	0.976148	4.87	47.61	71	142.1	87	17.72	54.33	15.49		4.73281e+06	6.089e+06		1.611e+07	7.1673e+06
FALSE	High	Master Protein	P62266	40S ribosomal protein S23 [OS=Homo sapiens]	0	45.128	57	7	88	7	143	15.8	10.49	968	103.07	7	7	cell organization and biogenesis;metabolic process;transport	cytosol;membrane;ribosome	protein binding;RNA binding;structural molecule activity	Pf00164	6228	ENSG00000186468.12	RPS23	5	Cytoplasmic Ribosomal Proteins	Ribosome	Peptide chain elongation; Eukaryotic Translation Termination; Viral mRNA Translation; Formation of the ternary complex, and subsequently, the 43S complex; L13a-mediated translational silencing of Ceruloplasmin expression; Selenocysteine synthesis; Nonsense Mediated Decay (NMD) independent of the Exon Junction Complex (EJC); Nonsense Mediated Decay (NMD) enhanced by the Exon Junction Complex (EJC)…	38	0	0.204	1.203	0.970166	0.976148	0.49	38.29	112.1	171.7	16.2	45.99	5.73	72.49		8.51147e+07	4.33435e+07		9.69137e+07	8.93681e+07
FALSE	High	Master Protein	Q8TDR3	DEAD-box corepressor DP103 [OS=Homo sapiens]	0	45.069	17	11	60	11	824	92.2	6.95	337	28.98	11	11	cell organization and biogenesis;metabolic process;regulation of biological process;transport	cytoplasm;cytoskeleton;cytosol;membrane;nucleus	catalytic activity;DNA binding;nucleotide binding;protein binding	Pf00270, Pf00271	11218		DDX20	1	mRNA Processing			1	0	0.142	0.957	0.904218	0.976148	0.37	19.98	148.2	142.2	9.6	19.64	4.25	19.04		7.69509e+06	5.81868e+06		6.23373e+06	6.61995e+06
FALSE	High	Master Protein	P04080	Cystatin-B [OS=Homo sapiens]	0	44.719	70	4	38	4	98	11.1	7.56	352	34.07	4	4	regulation of biological process;response to stimulus;transport	cytoplasm;cytosol;extracellular;nucleus;organelle lumen	enzyme regulator activity;protein binding;RNA binding	Pf00031	1476	ENSG00000160213.6	CSTB	21			Neutrophil degranulation	3	0	6.996	0.252	0.647761	0.0821014	40.53	1.67	53.6	11.6	234.8	58.2	69.45	96.2		3.36139e+06	8.06333e+06		657828	1.92745e+06
FALSE	High	Master Protein	A8K7F6	cDNA FLJ78244, highly similar to Homo sapiens eukaryotic translation initiation factor 4A, isoform 1 (EIF4A1), mRNA [OS=Homo sapiens]	0	44.698	24	8	46	3	406	46.1	5.48	360	34.05	8	8	metabolic process;regulation of biological process	cytoplasm;cytosol;membrane;nucleus	catalytic activity;DNA binding;nucleotide binding;protein binding;RNA binding	Pf00270, Pf00271, Pf04851	1973		EIF4A1	17	Translation Factors; Interferon type I signaling pathways			2	5	3.182	0.285	0.647761	0.148998	14.59	0.79	92.2	30.7	177.1	25.07	45.38	22.85		4.73032e+06	6.76857e+06		1.35316e+06	2.6321e+06
FALSE	High	Master Protein	P05387	60S acidic ribosomal protein P2 [OS=Homo sapiens]	0	44.528	79	7	30	7	115	11.7	4.54	161	19.61	6	7	cell organization and biogenesis;metabolic process;transport	cytosol;membrane;ribosome	protein binding;structural molecule activity	Pf00428	6181	ENSG00000177600.8	RPLP2	11	Cytoplasmic Ribosomal Proteins	Ribosome	Peptide chain elongation; Eukaryotic Translation Termination; Viral mRNA Translation; L13a-mediated translational silencing of Ceruloplasmin expression; Nonsense Mediated Decay (NMD) independent of the Exon Junction Complex (EJC); Selenocysteine synthesis; Nonsense Mediated Decay (NMD) enhanced by the Exon Junction Complex (EJC); GTP hydrolysis and joining of the 60S ribosomal subunit; Major path…	34	0	0.651	1.547	0.985542	0.976148	66.58	75.97	98.3	142	59.7	22.59	44.1	110.89		2.4125e+06	3.32992e+06		5.65322e+06	2.96574e+06
FALSE	High	Master Protein	Q2PPJ7-1	Ral GTPase-activating protein subunit alpha-2 [OS=Homo sapiens]	0	44.502	7	9	31	9	1873	210.6	6.07	329	19.92	9	9	regulation of biological process	cytoplasm;cytosol;membrane;nucleus	enzyme regulator activity;protein binding	Pf02145	57186	ENSG00000188559.13	RALGAPA2	20			Translocation of GLUT4 to the plasma membrane	3	0	0.01	1.06	5.80793e-17	0.976148	0	35.06	135.9	164.1		6.85	50.99			3.36623e+06	3.70894e+06		2.92555e+06	6.22425e+06
FALSE	High	Master Protein	P31946	14-3-3 protein beta/alpha [OS=Homo sapiens]	0	44.45	40	10	64	7	246	28.1	4.83	396	39.66	9	9	cell organization and biogenesis;metabolic process;regulation of biological process;response to stimulus;transport	cytoplasm;cytosol;membrane;mitochondrion;nucleus	protein binding	Pf00244	7529	ENSG00000166913.12	YWHAB	20	Cell Cycle; IL-3 Signaling Pathway; Myometrial Relaxation and Contraction Pathways; Calcium Regulation in the Cardiac Cell; Sudden Infant Death Syndrome (SIDS) Susceptibility Pathways	Cell cycle; Epstein-Barr virus infection; PI3K-Akt signaling pathway; Hippo signaling pathway; Viral carcinogenesis; Oocyte meiosis; Hepatitis B	MAP2K and MAPK activation; mTORC1-mediated signalling; Negative regulation of MAPK pathway; ARMS-mediated activation; Tristetraprolin (TTP, ZFP36) binds and destabilizes mRNA; Translocation of GLUT4 to the plasma membrane; Rap1 signalling; Paradoxical activation of RAF signaling by kinase inactive BRAF; Frs2-mediated activation; Butyrate Response Factor 1 (BRF1) binds and destabilizes mRNA; Inter…	68	0	2.154	0.494	0.68965	0.957121	2.86	1.01	117.9	57.6	124.5	48.41	34.29	45.34		2.45635e+06	5.01289e+06		1.33838e+06	2.19504e+06
FALSE	High	Master Protein	A0A024R8V0	septin 9, isoform CRA_a [OS=Homo sapiens]	0	44.191	29	13	51	13	568	63.6	8.4	285	27.98	13	13	cell division;cell organization and biogenesis;regulation of biological process	cytoplasm;cytoskeleton	catalytic activity;nucleotide binding;protein binding	Pf00735, Pf01926, Pf03193, Pf04548	10801		SEPT9	17				0	0	5.733	1.351	0.647761	0.976148	165.71	46.96	36.6	50.5	212.9	28.21	11.54	98.93		4.59426e+06	3.06605e+06		4.77206e+06	5.61976e+06
FALSE	High	Master Protein	Q9BUQ8	Probable ATP-dependent RNA helicase DDX23 [OS=Homo sapiens]	0	44.163	12	10	38	10	820	95.5	9.55	315	36.79	10	10	cell organization and biogenesis;metabolic process	cytoplasm;nucleus;spliceosomal complex	catalytic activity;DNA binding;nucleotide binding;protein binding;RNA binding	Pf00270, Pf00271, Pf04851	9416	ENSG00000174243.9	DDX23	12		Spliceosome	mRNA Splicing - Major Pathway; mRNA Splicing - Minor Pathway	6	0	0.041	0.449	0.647761	0.767165	0.49	6.32	204.7	82.2	13.1	20.06	19.96			6.05841e+06	4.55297e+06		2.43086e+06	1.82964e+06
FALSE	High	Master Protein	P49585	choline-phosphate cytidylyltransferase A [OS=Homo sapiens]	0	44.125	27	8	53	8	367	41.7	7.25	365	44.35	8	8	metabolic process	cytoplasm;cytosol;endoplasmic reticulum;membrane	catalytic activity;protein binding	Pf01467	5130	ENSG00000161217.11	PCYT1A	3	Kennedy pathway; One carbon metabolism and related pathways; Acetylcholine Synthesis	Choline metabolism in cancer; Metabolic pathways; Glycerophospholipid metabolism	Synthesis of PC	11	0	0.329	1.192	0.985542	0.976148	17.74	13.9	118.2	142.7	39.1	23.59	40.38	99.61		6.2166e+06	8.70592e+06		6.62429e+06	1.19195e+07
FALSE	High	Master Protein	P55072	Transitional endoplasmic reticulum ATPase [OS=Homo sapiens]	0	43.961	16	10	41	10	806	89.3	5.26	361	20.63	10	8	cell communication;cell organization and biogenesis;metabolic process;regulation of biological process;response to stimulus;transport	cytoplasm;cytosol;endoplasmic reticulum;extracellular;membrane;nucleus;organelle lumen;proteasome	catalytic activity;enzyme regulator activity;nucleotide binding;protein binding;RNA binding	Pf00004, Pf00910, Pf01057, Pf01078, Pf02359, Pf02933, Pf05496, Pf05673, Pf06068, Pf07724, Pf07726, Pf07728, Pf09336, Pf13191, Pf13207, Pf13401	7415	ENSG00000165280.15	VCP	9		Legionellosis; Protein processing in endoplasmic reticulum	Protein methylation; Translesion Synthesis by POLH; N-glycan trimming in the ER and Calnexin/Calreticulin cycle; Josephin domain DUBs; Ovarian tumor domain proteases; ABC-family proteins mediated transport; HSF1 activation; Hh mutants that don't undergo autocatalytic processing are degraded by ERAD; E3 ubiquitin ligases ubiquitinate target proteins; Neutrophil degranulation; Defective CFTR causes…	35	0	2.824	0.42	0.653992	0.634423	117.56	5.98	73.1	28.9	198	4.9	34.46	92.15		4.64599e+06	4.97937e+06		1.48058e+06	2.43455e+06
FALSE	High	Master Protein	B4DRH6	cDNA FLJ54509, highly similar to Trifunctional enzyme subunit alpha, mitochondrial [OS=Homo sapiens]	0	43.855	15	9	29	9	717	78.3	8.92	225	17.37	9	9	metabolic process;response to stimulus	membrane;mitochondrion	catalytic activity;nucleotide binding;protein binding	Pf00378, Pf00725, Pf02737	3030		HADHA	2	Fatty Acid Beta Oxidation; Mitochondrial LC-Fatty Acid Beta-Oxidation; Sudden Infant Death Syndrome (SIDS) Susceptibility Pathways			3	0	0.162	0.199	0.945415	0.0309116	0.25	2.7	245.3	31.6	23.1	32.64	41.05	18.52		3.61599e+06	5.7861e+06		794707	437134
FALSE	High	Master Protein	Q59H77	T-complex protein 1 subunit gamma [OS=Homo sapiens]	0	43.838	25	12	46	12	577	63.5	6.43	453	25.27	12	12	cell organization and biogenesis;metabolic process;regulation of biological process;transport	cytoskeleton;cytosol;membrane	nucleotide binding;protein binding;RNA binding	Pf00118	7203		CCT3	1				0	0	10.308	0.474	0.556323	0.976148	85.72	8.73	25.3	14.5	260.3	8.46	10.62	67.41		1.60716e+06	1.81174e+06		905637	1.05266e+06
FALSE	High	Master Protein	E7EX73	eukaryotic translation initiation factor 4 gamma 1 [OS=Homo sapiens]	0	43.678	8	9	42	8	1436	158.5	5.21	223	24.89	8	9	cell organization and biogenesis;defense response;metabolic process;regulation of biological process;response to stimulus	cytoplasm;cytosol;membrane;nucleus	nucleotide binding;protein binding;RNA binding;structural molecule activity	Pf00566, Pf02020, Pf02847, Pf02854	1981	ENSG00000114867.20	EIF4G1	3	Translation Factors			1	0	1.464	0.952	0.883152	0.976148	365.53	39.26	117.4	104.3	78.3	2.24	32.45	121.36		2.1627e+06	2.23234e+06		1.54443e+06	2.46441e+06
FALSE	High	Master Protein	O43290	U4/U6.U5 tri-snRNP-associated protein 1 [OS=Homo sapiens]	0	43.501	14	9	35	9	800	90.2	6.13	307	28.99	8	9	cell organization and biogenesis;metabolic process;regulation of biological process;response to stimulus	cytoplasm;cytosol;Golgi;nucleus;spliceosomal complex	protein binding;RNA binding	Pf03343	9092	ENSG00000175467.14	SART1	11		Spliceosome	mRNA Splicing - Major Pathway	5	0	0.136	0.444	0.890203	0.745231	0.9	1.61	200.3	91	8.7	25.37	24.26	113.2		6.2858e+06	4.37372e+06		2.83314e+06	2.00336e+06
FALSE	High	Master Protein	B2R6U8	cDNA, FLJ93125, highly similar to Homo sapiens cleavage and polyadenylation specific factor 5, 25 kDa(CPSF5), mRNA [OS=Homo sapiens]	0	43.303	40	10	86	10	227	26.2	8.82	811	33.96	10	9	cell organization and biogenesis;metabolic process	nucleus	catalytic activity;protein binding;RNA binding	Pf13869	11051		NUDT21	16	mRNA Processing			1	0	2.898	1.566	0.652031	0.961626	111.18	26.39	65.3	113.3	121.4	49.73	2.03	43.83		1.60662e+07	7.7061e+06		1.95792e+07	1.90259e+07
FALSE	High	Master Protein	Q99536	Synaptic vesicle membrane protein VAT-1 homolog [OS=Homo sapiens]	0	43.139	24	8	59	8	393	41.9	6.29	378	37.44	8	8	metabolic process;regulation of biological process;transport	cytoplasm;extracellular;membrane;mitochondrion;organelle lumen	catalytic activity;metal ion binding	Pf00107, Pf08240, Pf13602	10493	ENSG00000108828.15	VAT1	17			Neutrophil degranulation	3	0	6.405	0.231	0.647761	0.0534079	8.2	0.7	65.2	13	221.8	45.81	67.13	51.44		2.87013e+06	5.62022e+06		478515	1.34321e+06
FALSE	High	Master Protein	P13489	Ribonuclease inhibitor [OS=Homo sapiens]	0	43.131	25	10	46	10	461	49.9	4.82	519	23.4	9	10	metabolic process;regulation of biological process	cytoplasm;cytosol	enzyme regulator activity;protein binding		6050	ENSG00000276230.4; ENSG00000023191.16	RNH1	11; CHR_HSCHR11_1_CTG8				0	0	6.678	0.178	0.647761	0.0428057	9.64	0	49.3	4.3	246.4	57.46	115.48	50.68		2.45922e+06	5.82493e+06		104442	1.0343e+06
FALSE	High	Master Protein	P46777	60S ribosomal protein L5 [OS=Homo sapiens]	0	43.033	25	6	35	6	297	34.3	9.72	159	28.38	6	6	cell organization and biogenesis;metabolic process;regulation of biological process;transport	cytoplasm;cytosol;membrane;nucleus;ribosome	protein binding;RNA binding;structural molecule activity	Pf00861, Pf14204	6125	ENSG00000122406.12	RPL5	1	Cytoplasmic Ribosomal Proteins	Ribosome	Peptide chain elongation; Eukaryotic Translation Termination; Viral mRNA Translation; L13a-mediated translational silencing of Ceruloplasmin expression; Nonsense Mediated Decay (NMD) independent of the Exon Junction Complex (EJC); Selenocysteine synthesis; Nonsense Mediated Decay (NMD) enhanced by the Exon Junction Complex (EJC); GTP hydrolysis and joining of the 60S ribosomal subunit; Major path…	34	0	0.545	0.609	0.985542	0.976148	10.73	4.93	161.4	98.8	39.8	16.87	10.28	104.96		3.55519e+06	4.51806e+06		2.28152e+06	2.63935e+06
FALSE	High	Master Protein	A8K4A2	cDNA FLJ76153, highly similar to Homo sapiens potassium channel tetramerisation domain containing 18 (KCTD18), mRNA [OS=Homo sapiens]	0	42.714	17	6	30	6	426	46.7	9.01	545	18.94	6	5	cell organization and biogenesis;transport		transporter activity	Pf02214, Pf05539	130535		KCTD18	2				0	0	0.039	1.045	0.647761	0.976148	0.4	38.77	139.7	157.7	2.7	25.14	15.07			4.57438e+06	6.552e+06		6.8776e+06	5.55286e+06
FALSE	High	Master Protein	A0A0S2Z4N8	vasodilator-stimulated phosphoprotein isoform 2 [OS=Homo sapiens]	0	42.683	45	11	53	11	328	35.4	8.94	399	39.04	11	10	cell organization and biogenesis;cellular component movement;regulation of biological process	cytoskeleton;cytosol;membrane	protein binding	Pf00568	7408		VASP	19	Integrin-mediated Cell Adhesion; Focal Adhesion			2	0	4.683	0.78	0.647761	0.976148	174.91	52.73	21.4	16.6	262	18.99	69.4	56.17		5.24342e+06	4.0021e+06		2.07171e+06	6.06425e+06
FALSE	High	Master Protein	A5YM51	MYH7 protein [OS=Homo sapiens]	0	42.569	5	8	47	7	1934	222.9	5.8	502	29.93	8	8	cell organization and biogenesis;cellular component movement;metabolic process;regulation of biological process;response to stimulus	cytoskeleton	catalytic activity;motor activity;nucleotide binding;protein binding;structural molecule activity	Pf00038, Pf00063, Pf01576, Pf02736, Pf04111, Pf04156, Pf05483, Pf05557, Pf06160, Pf07888, Pf09726, Pf12128, Pf13166, Pf13514, Pf13851	4625		MYH7	14				0	0	22.12	2.006	0.647761	0.531808	74.16	59.96	6.5	19.4	274.1	17.25	13.59	34.43		272383	213170		791482	652659
FALSE	High	Master Protein	B0I1T1	MYO1F variant protein [OS=Homo sapiens]	0	42.558	14	15	55	14	1098	124.7	9.16	401	23.18	15	15			catalytic activity;motor activity;nucleotide binding;protein binding	Pf00018, Pf00063, Pf06017, Pf07653, Pf14604	4542		MYO1F	19				0	1	1.446	0.978	0.826181	0.976148	120.67	50.24	103.2	115.1	81.7	49.86	1.16	131.06		2.81812e+06	5.88764e+06		4.50661e+06	4.58115e+06
FALSE	High	Master Protein	O75175	CCR4-NOT transcription complex subunit 3 [OS=Homo sapiens]	0	42.531	12	9	54	9	753	81.8	6.2	326	37.2	9	9	cell differentiation;development;metabolic process;regulation of biological process;response to stimulus	cytoplasm;cytosol;nucleus	protein binding	Pf04065, Pf04153	4849	ENSG00000274176.4; ENSG00000274616.4; ENSG00000277600.4; ENSG00000273943.4; ENSG00000088038.17; ENSG00000276082.4; ENSG00000275979.4; ENSG00000277114.4; ENSG00000274941.4; ENSG00000277615.4	CNOT3	19; CHR_HSCHR19LRC_COX2_CTG3_1; CHR_HSCHR19LRC_PGF1_CTG3_1; CHR_HSCHR19_4_CTG3_1; CHR_HSCHR19LRC_LRC_T_CTG3_1; CHR_HSCHR19LRC_LRC_J_CTG3_1; CHR_HSCHR19LRC_LRC_S_CTG3_1; CHR_HSCHR19LRC_COX1_CTG3_1; CHR_HSCHR19LRC_LRC_I_CTG3_1; CHR_HSCHR19LRC_PGF2_CTG3_1		RNA degradation	TP53 regulates transcription of additional cell cycle genes whose exact role in the p53 pathway remain uncertain; Deadenylation of mRNA	10	0	0.315	1.322	0.985542	0.976148	0.89	42.56	130	160.5	9.5	0.36	43.35	90.32		6.05949e+06	6.09011e+06		5.46476e+06	1.02965e+07
FALSE	High	Master Protein	A0A087X0X3	Heterogeneous nuclear ribonucleoprotein M [OS=Homo sapiens]	0	42.419	19	10	31	10	730	77.5	8.78	284	19.07	10	9	metabolic process		RNA binding	Pf00076, Pf11532, Pf11608, Pf13893, Pf14259		ENSG00000099783.11		19				0	0	1.974	0.396	0.720441	0.548043	124.26	12.56	94.4	39.6	166	6.25	5.73	75.05		4.33375e+06	3.96705e+06		1.8102e+06	1.66912e+06
FALSE	High	Master Protein	P13639	Elongation factor 2 [OS=Homo sapiens]	0	42.327	15	12	58	11	858	95.3	6.83	446	37.51	12	11	cell differentiation;cell proliferation;metabolic process;regulation of biological process;response to stimulus;transport	cytoplasm;cytosol;extracellular;membrane;nucleus;organelle lumen;ribosome	catalytic activity;nucleotide binding;protein binding;RNA binding	Pf00009, Pf00679, Pf03144, Pf03764, Pf14492	1938	ENSG00000167658.15	EEF2	19	Translation Factors; AMP-activated Protein Kinase (AMPK) Signaling; Brain-Derived Neurotrophic Factor (BDNF) signaling pathway	AMPK signaling pathway; Oxytocin signaling pathway	Peptide chain elongation; Protein methylation; Synthesis of diphthamide-EEF2; Neutrophil degranulation; Uptake and function of diphtheria toxin	20	0	5.967	0.252	0.647761	0.0826037	58.36	1.67	34.6	5.2	260.2	28.05	86.81	65.8		4.53174e+06	6.77428e+06		407820	1.70439e+06
FALSE	High	Master Protein	Q8IZD4	mRNA-decapping enzyme 1B [OS=Homo sapiens]	0	42.283	21	8	41	8	617	67.7	8.56	295	27.58	8	7	metabolic process;regulation of biological process	cytoplasm;cytosol;membrane;nucleus	catalytic activity;enzyme regulator activity;protein binding;RNA binding	Pf06058	196513	ENSG00000151065.13	DCP1B	12		RNA degradation	mRNA decay by 5' to 3' exoribonuclease	4	0	0.055	1.187	0.647761	0.976148	1.22	45.28	127.2	160.9	11.9	8.47	36.51			4.50079e+06	3.99235e+06		4.115e+06	6.97868e+06
FALSE	High	Master Protein	B9EK47	HEAT repeat containing 5B [OS=Homo sapiens]	0	42.222	6	9	35	9	2071	224.1	7.18	235	25.31	9	9		membrane			54497		HEATR5B	2				0	0	0.092	1.092	0.699655	0.976148	5.74	151.88	116.1	127.8	56.1	73.36	71.67			3.1863e+06	1.00964e+06		1.12917e+06	3.44982e+06
FALSE	High	Master Protein	B2R8Z8	cDNA, FLJ94136, highly similar to Homo sapiens synaptotagmin binding, cytoplasmic RNA interacting protein (SYNCRIP), mRNA [OS=Homo sapiens]	0	42.151	16	10	57	10	623	69.6	8.76	507	27.16	10	9	cell differentiation;metabolic process;regulation of biological process;response to stimulus	endoplasmic reticulum;membrane;nucleus;spliceosomal complex	protein binding;RNA binding	Pf00076, Pf13893, Pf14259	10492		SYNCRIP	6				0	0	0.426	0.949	0.994086	0.976148	16.79	9.32	137.4	140.6	22.1	20.42	33.47	94.34		5.61941e+06	7.51591e+06		5.22613e+06	8.46649e+06
FALSE	High	Master Protein	P61006	Ras-related protein Rab-8A [OS=Homo sapiens]	0	42.05	35	10	58	4	207	23.7	9.07	518	60.52	5	10	cell organization and biogenesis;metabolic process;regulation of biological process;response to stimulus;transport	cytoplasm;cytoskeleton;cytosol;endosome;Golgi;membrane	catalytic activity;nucleotide binding;protein binding	Pf00025, Pf00071, Pf08477	4218	ENSG00000167461.11	RAB8A	19	Focal Adhesion-PI3K-Akt-mTOR-signaling pathway	Pancreatic secretion; Endocytosis; AMPK signaling pathway	Translocation of GLUT4 to the plasma membrane; TBC/RABGAPs; VxPx cargo-targeting to cilium; Regulation of PLK1 Activity at G2/M Transition; Anchoring of the basal body to the plasma membrane; RAB GEFs exchange GTP for GDP on RABs; RAB geranylgeranylation	23	0	0.496	1.054	0.985542	0.976148	11.22	15.19	109.5	122.7	67.9	15.17	26.6	15.51		3.25172e+06	4.03302e+06		3.35443e+06	4.90888e+06
FALSE	High	Master Protein	O43707	Alpha-actinin-4 [OS=Homo sapiens]	0	41.95	11	8	48	1	911	104.8	5.44	524	35.49	8	8	cell organization and biogenesis;cellular component movement;regulation of biological process;response to stimulus;transport	cytoplasm;cytoskeleton;cytosol;extracellular;nucleus;organelle lumen	DNA binding;metal ion binding;protein binding;RNA binding	Pf00307, Pf00435, Pf08726, Pf11971, Pf13499	81	ENSG00000282844.1; ENSG00000130402.11	ACTN4	19; CHR_HG26_PATCH	Arrhythmogenic Right Ventricular Cardiomyopathy; Primary Focal Segmental Glomerulosclerosis FSGS; Striated Muscle Contraction	Focal adhesion; Amoebiasis; Regulation of actin cytoskeleton; Tight junction; Viral carcinogenesis; Systemic lupus erythematosus; Adherens junction; Arrhythmogenic right ventricular cardiomyopathy (ARVC); Leukocyte transendothelial migration	Platelet degranulation ; Nephrin family interactions	18	0	100		5.80793e-17		0				300			86.35
FALSE	High	Master Protein	P19474	E3 ubiquitin-protein ligase TRIM21 [OS=Homo sapiens]	0	41.633	20	9	55	9	475	54.1	6.38	492	52.71	9	9	cell organization and biogenesis;defense response;metabolic process;regulation of biological process;response to stimulus	cytoplasm;cytosol;nucleus;vacuole	catalytic activity;DNA binding;metal ion binding;protein binding;RNA binding	Pf00097, Pf00622, Pf00643, Pf11789, Pf12128, Pf12678, Pf13445, Pf13639, Pf13765, Pf13920, Pf13923, Pf14570, Pf14634, Pf14835, Pf15227	6737	ENSG00000132109.9	TRIM21	11		Systemic lupus erythematosus	STING mediated induction of host immune responses; Antigen processing: Ubiquitination & Proteasome degradation; Interferon gamma signaling; Regulation of innate immune responses to cytosolic DNA	12	0	0.417	1.242	0.994086	0.976148	11.97	7.42	88.3	121.6	90.1	7.65	7.34	9.28		5.65117e+06	5.07098e+06		7.00178e+06	7.76883e+06
FALSE	High	Master Protein	P27824	Calnexin [OS=Homo sapiens]	0	41.326	15	8	45	8	592	67.5	4.6	256	30.2	8	8	metabolic process;regulation of biological process;response to stimulus;transport	cytoplasm;endoplasmic reticulum;membrane;organelle lumen;ribosome	metal ion binding;protein binding;RNA binding	Pf00262	821	ENSG00000127022.14; ENSG00000283777.1	CANX	5; CHR_HG30_PATCH		Phagosome; Protein processing in endoplasmic reticulum; Thyroid hormone synthesis; HTLV-I infection; Antigen processing and presentation	Assembly of Viral Components at the Budding Site; Antigen Presentation: Folding, assembly and peptide loading of class I MHC; Interleukin-35 Signalling; Calnexin/calreticulin cycle; MHC class II antigen presentation	25	0	1.713	0.463	0.768656	0.827538	297.89	4.94	85.6	52.4	162	17.73	7.7	28.95		9.86924e+06	7.67083e+06		5.03764e+06	5.61772e+06
FALSE	High	Master Protein	Q13347	Eukaryotic translation initiation factor 3 subunit I [OS=Homo sapiens]	0	41.257	32	7	46	7	325	36.5	5.64	460	40.26	7	7	cell organization and biogenesis;metabolic process;regulation of biological process	cytoplasm;cytosol	protein binding;RNA binding	Pf00400	8668	ENSG00000084623.11	EIF3I	1	Translation Factors	RNA transport	Formation of the ternary complex, and subsequently, the 43S complex; L13a-mediated translational silencing of Ceruloplasmin expression; Translation initiation complex formation; GTP hydrolysis and joining of the 60S ribosomal subunit; Formation of a pool of free 40S subunits; Ribosomal scanning and start codon recognition	13	0	3.836	1.404	0.647761	0.976148	66.52	14.62	57.4	86.9	155.7	2.97	13.14	76.48		3.51914e+06	3.67012e+06		4.95134e+06	5.96584e+06
FALSE	High	Master Protein	P62937	peptidyl-prolyl cis-trans isomerase A [OS=Homo sapiens]	0	41.24	47	8	54	8	165	18	7.81	339	25.36	8	8	cell organization and biogenesis;cellular component movement;metabolic process;regulation of biological process;response to stimulus;transport	cytoplasm;cytosol;extracellular;membrane;nucleus;organelle lumen	catalytic activity;protein binding;RNA binding	Pf00160	5478	ENSG00000196262.13	PPIA	7	Prolactin Signaling Pathway		Budding and maturation of HIV virion; Gene and protein expression by JAK-STAT signaling after Interleukin-12 stimulation; Minus-strand DNA synthesis; Binding and entry of HIV virion; Basigin interactions; APOBEC3G mediated resistance to HIV-1 infection; Uncoating of the HIV Virion; Calcineurin activates NFAT; Platelet degranulation ; Plus-strand DNA synthesis; Integration of provirus; Neutrophil …	34	0	4.788	0.177	0.647761	0.0229899	90.31	0.58	105.5	15.5	179	53.05	89.32	110.52		5.77285e+06	1.27031e+07		598128	2.64923e+06
FALSE	High	Master Protein	A0A1U9X8Y4	chloride intracellular channel protein [OS=Homo sapiens]	0	41.22	47	10	25	10	240	26.8	5.26	166	16.64	10	10	metabolic process;regulation of biological process;response to stimulus;transport	cytoplasm;membrane;mitochondrion;nucleus	catalytic activity;protein binding;transporter activity	Pf00043, Pf13409, Pf13410, Pf13417	1192		CLIC1	6				0	0	6.842	0.289	0.647761	0.619238	48.44	2.17	16.9	2.5	280.5	69.69	90.74	36.65		623377	1.83478e+06		75248.6	344669
FALSE	High	Master Protein	Q9BTU6	Phosphatidylinositol 4-kinase type 2-alpha [OS=Homo sapiens]	0	41.129	22	9	51	9	479	54	8.29	425	30.45	9	9	cell organization and biogenesis;defense response;metabolic process;response to stimulus	cytosol;endosome;Golgi;membrane;mitochondrion	catalytic activity;metal ion binding;nucleotide binding;protein binding	Pf00454	55361	ENSG00000155252.13	PI4K2A	10	Wnt Signaling Pathway Netpath	Inositol phosphate metabolism; Metabolic pathways; Phosphatidylinositol signaling system	Synthesis of PIPs at the plasma membrane; Synthesis of PIPs at the Golgi membrane; Synthesis of PIPs at the early endosome membrane	11	0	0.078	1.058	0.698109	0.976148	3.49	45	133.5	138.1	28.4	46.14	8.13			5.47681e+06	2.78241e+06		3.81222e+06	4.27709e+06
FALSE	High	Master Protein	P42768	Wiskott-Aldrich syndrome protein [OS=Homo sapiens]	0	41.088	23	8	60	8	502	52.9	6.64	537	38.86	8	8	cell organization and biogenesis;cellular component movement;coagulation;defense response;regulation of biological process;response to stimulus;transport	cytoplasm;cytoskeleton;cytosol;membrane	enzyme regulator activity;protein binding	Pf00568, Pf00786	7454	ENSG00000015285.10	WAS	X	Pathogenic Escherichia coli infection; Chemokine signaling pathway; Regulation of Actin Cytoskeleton; G13 Signaling Pathway; T-Cell antigen Receptor (TCR) Signaling Pathway	Pathogenic Escherichia coli infection; Chemokine signaling pathway; Regulation of actin cytoskeleton; Choline metabolism in cancer; Fc gamma R-mediated phagocytosis; Adherens junction; Shigellosis; Bacterial invasion of epithelial cells; Salmonella infection; Endocytosis	Regulation of actin dynamics for phagocytic cup formation; Generation of second messenger molecules; RHO GTPases Activate WASPs and WAVEs	26	0	0.618	1.246	0.985542	0.976148	117.25	86.87	117.8	128.4	53.8	36.38	62.11	130.59		8.04984e+06	4.75566e+06		4.20797e+06	1.07995e+07
FALSE	High	Master Protein	Q9BUF5	Tubulin beta-6 chain [OS=Homo sapiens]	0	40.997	16	7	45	3	446	49.8	4.88	394	34.86	7	7	cell organization and biogenesis	cytoplasm;cytoskeleton;nucleus	catalytic activity;nucleotide binding;structural molecule activity	Pf00091, Pf03953, Pf10644	84617	ENSG00000176014.12	TUBB6	18	Pathogenic Escherichia coli infection; Parkin-Ubiquitin Proteasomal System pathway	Phagosome; Pathogenic Escherichia coli infection; Gap junction	COPI-independent Golgi-to-ER retrograde traffic; COPI-dependent Golgi-to-ER retrograde traffic; Carboxyterminal post-translational modifications of tubulin; Recruitment of NuMA to mitotic centrosomes; Hedgehog 'off' state; Translocation of GLUT4 to the plasma membrane; Prefoldin mediated transfer of substrate to CCT/TriC; Microtubule-dependent trafficking of connexons from Golgi to the plasma mem…	65	0	4.908	0.07	0.677731	0.00429312	25.28	2.51	39.9	20.5	239.6	82.56		79.91		323188	1.2298e+06			324321
FALSE	High	Master Protein	H0Y4E8	Serine/threonine-protein kinase SIK3 [OS=Homo sapiens]	0	40.962	10	10	28	1	1363	150	6.98	111	16.15	9	10	metabolic process		catalytic activity;nucleotide binding	Pf00069, Pf07714, Pf14531		ENSG00000160584.15		11				0	9	0.01	1.026	5.80793e-17	0.976148	0	37.3	161.1	138.9		19.68	60.18			2.72551e+06	3.60662e+06		1.717e+06	4.26059e+06
FALSE	High	Master Protein	H7BZJ3	Protein disulfide-isomerase A3 [OS=Homo sapiens]	0	40.923	51	7	58	1	123	13.5	7.3	658	53.86	7	7	cellular homeostasis;regulation of biological process		catalytic activity	Pf00085, Pf13098, Pf13192, Pf13905		ENSG00000167004.12		15				0	0	3.208	0.672	0.652629	0.976148	37.82	14.56	61.5	41.3	197.2	66.14	40.1	90.62		1.1211e+06	3.09114e+06		935188	1.67547e+06
FALSE	High	Master Protein	P42025	Beta-centractin [OS=Homo sapiens]	0	40.866	22	6	55	1	376	42.3	6.4	294	48.6	5	6	transport	cytoplasm;cytoskeleton;cytosol;extracellular;membrane;organelle lumen	nucleotide binding;protein binding	Pf00022	10120	ENSG00000115073.7	ACTR1B	2			Neutrophil degranulation; MHC class II antigen presentation	5	0	0.024	0.972	0.599321	0.976148	0.09	18.26	146.9	142.8	10.3	26.64	43.84			642575	940802		548701	1.04171e+06
FALSE	High	Master Protein	O43516-1	WAS/WASL-interacting protein family member 1 [OS=Homo sapiens]	0	40.822	32	11	113	11	503	51.2	11.47	819	68.85	9	11	cell organization and biogenesis;cellular component movement;regulation of biological process;response to stimulus	cytoplasm;cytoskeleton;cytosol	protein binding	Pf02205	7456	ENSG00000115935.17	WIPF1	2		Endocytosis	Regulation of actin dynamics for phagocytic cup formation; RHO GTPases Activate WASPs and WAVEs	9	0	1.658	1.628	0.779037	0.884163	148.65	58.97	81.3	120.6	98.1	30.85	22.52	80.2		7.19904e+06	4.62075e+06		7.28882e+06	1.00498e+07
FALSE	High	Master Protein	P49755	Transmembrane emp24 domain-containing protein 10 [OS=Homo sapiens]	0	40.691	23	6	30	6	219	25	7.44	293	21.7	6	6	cell organization and biogenesis;regulation of biological process;response to stimulus;transport	endoplasmic reticulum;Golgi;membrane	protein binding	Pf01105	10972	ENSG00000170348.8	TMED10	14	mRNA Processing		COPI-dependent Golgi-to-ER retrograde traffic; Cargo concentration in the ER; COPII (Coat Protein 2) Mediated Vesicle Transport; COPI-mediated anterograde transport	14	0	0.023	0.7	0.647761	0.976148	0.07	8.4	188	109.4	2.6	11.28	17.23			4.21401e+06	3.59166e+06		2.55901e+06	2.00331e+06
FALSE	High	Master Protein	Q58EY4	SWI/SNF related, matrix associated, actin dependent regulator of chromatin, subfamily c, member 1 [OS=Homo sapiens]	0	40.591	8	9	49	4	1105	122.8	5.72	255	33.35	9	9	cell organization and biogenesis;metabolic process;regulation of biological process;response to stimulus	chromosome;cytoplasm;nucleus	DNA binding;protein binding	Pf04433	6599		SMARCC1	3				0	0	0.01	0.525	5.80793e-17	0.976148	0	8.52	203.7	96.3		48.53	4.4			2.19506e+06	1.07341e+06		703616	748771
FALSE	High	Master Protein	B2RAD8	cDNA, FLJ94852, highly similar to Homo sapiens eukaryotic translation initiation factor 2C, 1 (EIF2C1), mRNA [OS=Homo sapiens]	0	40.582	14	9	43	3	857	97.2	9.16	293	23.73	9	9	cell organization and biogenesis;metabolic process;regulation of biological process;response to stimulus	cytoplasm;cytosol;nucleus	catalytic activity;DNA binding;protein binding;RNA binding	Pf02170, Pf02171, Pf08699	26523		AGO1; EIF2C1	1				0	5	0.459	0.859	0.994086	0.982011	5.06	20.69	154.3	135.5	10.3	32.63	58.82	110.18		1.74651e+06	2.79434e+06		1.24599e+06	3.02039e+06
FALSE	High	Master Protein	Q8WXI9	Transcriptional repressor p66-beta [OS=Homo sapiens]	0	40.529	22	8	34	7	593	65.2	9.7	289	20.87	7	8	cell organization and biogenesis;metabolic process;regulation of biological process	nucleus	DNA binding;metal ion binding;protein binding	Pf00320, Pf00412	57459	ENSG00000261992.2; ENSG00000143614.9	GATAD2B	1; CHR_HSCHR1_1_CTG31			ERCC6 (CSB) and EHMT2 (G9a) positively regulate rRNA expression; Regulation of TP53 Activity through Acetylation; Regulation of PTEN gene transcription; HDACs deacetylate histones; RNA Polymerase I Transcription Initiation	20	0	1.168	1.554	0.985542	0.976148	110.92	101.07	104.6	162.6	32.7	37.88	47.04	86		2.05089e+06	1.18437e+06		1.71434e+06	3.42296e+06
FALSE	High	Master Protein	Q562V5	actin-like protein [OS=Homo sapiens]	0	40.272	50	3	53	1	103	11.4	6.35	479	99.24	3	3	cell organization and biogenesis;cellular component movement;regulation of biological process;response to stimulus	cytoskeleton;cytosol;membrane;nucleus	nucleotide binding;protein binding;structural molecule activity	Pf00022	71		ACTG1	17	Arrhythmogenic Right Ventricular Cardiomyopathy; Pathogenic Escherichia coli infection; Myometrial Relaxation and Contraction Pathways; Focal Adhesion; Fas Ligand (FasL) pathway and Stress induction of Heat Shock Proteins (HSP) regulation; Striated Muscle Contraction; Regulation of Actin Cytoskeleton			7	0	0.01	0.01	5.80793e-17	2.96014e-16	0	0	300								680866
FALSE	High	Master Protein	A0JNW5-1	UHRF1-binding protein 1-like [OS=Homo sapiens]	0	40.024	9	9	25	9	1464	164.1	6.32	222	21.06	8	9				Pf12624	23074	ENSG00000111647.12	UHRF1BP1L	12				0	0	0.054	1.029	0.647761	0.976148	1.12	66.58	133.7	142.7	23.6	30.73	53.06			2.39928e+06	1.54274e+06		1.38385e+06	3.04567e+06
FALSE	High	Master Protein	Q14444-1	Caprin-1 [OS=Homo sapiens]	0	39.949	8	7	56	7	709	78.3	5.25	653	44.12	7	7	cell differentiation;regulation of biological process	cytoplasm;cytosol;membrane	protein binding;RNA binding	Pf12287	4076	ENSG00000135387.20	CAPRIN1	11				0	0	0.421	1.088	0.994086	0.976148	25.41	22.11	135.6	130	34.4	11.29	52.31	116.72		4.46733e+06	5.24236e+06		3.14762e+06	6.84311e+06
FALSE	High	Master Protein	P40925	Malate dehydrogenase, cytoplasmic [OS=Homo sapiens]	0	39.873	27	7	60	7	334	36.4	7.36	712	44.61	7	7	metabolic process	cytoplasm;cytosol;mitochondrion	catalytic activity;nucleotide binding;protein binding	Pf00056, Pf02866	4190	ENSG00000014641.17	MDH1	2	Sterol Regulatory Element-Binding Proteins (SREBP) signalling; TCA Cycle and Deficiency of Pyruvate Dehydrogenase complex (PDHc); Amino Acid metabolism; Glycolysis and Gluconeogenesis	Cysteine and methionine metabolism; Pyruvate metabolism; Metabolic pathways; Carbon metabolism; Glyoxylate and dicarboxylate metabolism; Proximal tubule bicarbonate reclamation; Citrate cycle (TCA cycle)	Gluconeogenesis	15	0	5.148	0.242	0.647761	0.0671841	9.53	0.57	31.1	6.4	262.5	40.73	65.14	35.56		3.42925e+06	6.20316e+06		576478	1.56094e+06
FALSE	High	Master Protein	Q59FR8	Galectin [OS=Homo sapiens]	0	39.862	30	7	46	7	258	27.1	8.41	322	28	7	7	cell differentiation;cellular component movement;defense response;metabolic process;regulation of biological process;response to stimulus;transport	cytoplasm;extracellular;membrane;nucleus;spliceosomal complex	protein binding;RNA binding	Pf00337	3958		LGALS3	14	AGE/RAGE pathway			1	0	5.544	0.467	0.647761	0.845952	61.57	3.98	83.3	36	180.7	86.46	67.57	76.93		3.7403e+06	15506427		1.95523e+06	5.53345e+06
FALSE	High	Master Protein	O15127	Secretory carrier-associated membrane protein 2 [OS=Homo sapiens]	0	39.809	15	5	27	5	329	36.6	6.1	324	29.71	5	5	transport	endosome;Golgi;membrane	protein binding	Pf04144	10066	ENSG00000140497.16	SCAMP2	15	Serotonin Transporter Activity; Monoamine Transport			2	0	0.22	0.834	0.985542	0.976148	3.43	13.77	159	132.2	8.7	13.11	2.41	61.53		9.05477e+06	7.51862e+06		6.74533e+06	6.97913e+06
FALSE	High	Master Protein	Q8N523	Tuftelin-interacting protein 11 [OS=Homo sapiens]	0	39.809	15	10	32	10	837	96.7	5.67	265	19.21	10	9	cell organization and biogenesis;metabolic process;regulation of biological process;response to stimulus	cytoplasm;nucleus;spliceosomal complex	DNA binding;protein binding	Pf01585, Pf07842, Pf12457, Pf12656	24144		TFIP11	22				0	0	0.196	0.645	0.95145	0.976148	3.48	23.44	172.1	119.2	8.6	20.87	23	97.06		3.03796e+06	2.25664e+06		1.53951e+06	2.13753e+06
FALSE	High	Master Protein	P51148	Ras-related protein Rab-5C [OS=Homo sapiens]	0	39.708	40	6	37	5	216	23.5	8.41	627	44.81	6	6	regulation of biological process;response to stimulus;transport	endosome;membrane	catalytic activity;nucleotide binding;protein binding	Pf00009, Pf00025, Pf00071, Pf04670, Pf08477	5878	ENSG00000108774.14	RAB5C	17		Amoebiasis; Phagosome; Endocytosis; Vasopressin-regulated water reabsorption; Ras signaling pathway; Tuberculosis	TBC/RABGAPs; Neutrophil degranulation; Clathrin-mediated endocytosis; Golgi Associated Vesicle Biogenesis; RAB GEFs exchange GTP for GDP on RABs; RAB geranylgeranylation	21	1	1.023	1.027	0.941576	0.976148	111.5	10.83	102.3	105.3	92.4	8.66	1.65	74.58		4.5094e+06	3.98888e+06		4.41476e+06	4.31306e+06
FALSE	High	Master Protein	P49848	Transcription initiation factor TFIID subunit 6 [OS=Homo sapiens]	0	39.538	15	8	31	8	677	72.6	8.6	300	27.58	8	8	metabolic process;regulation of biological process	cytosol;nucleus	DNA binding;protein binding	Pf02969, Pf07571	6878	ENSG00000106290.14	TAF6	7	Eukaryotic Transcription Initiation	Basal transcription factors; Herpes simplex infection	RNA polymerase II transcribes snRNA genes; RNA Polymerase II Transcription Initiation; HIV Transcription Initiation; RNA Polymerase II Transcription Pre-Initiation And Promoter Opening; RNA Polymerase II HIV Promoter Escape; Regulation of TP53 Activity through Phosphorylation; RNA Polymerase II Pre-transcription Events; RNA Polymerase II Promoter Escape	23	0	0.036	0.281	0.647761	0.279258	0.33	1.01	245.7	48.7	5.6	0.3	28.29			3.16924e+06	3.15564e+06		768117	512070
FALSE	High	Master Protein	Q9Y6N5	Sulfide:quinone oxidoreductase, mitochondrial [OS=Homo sapiens]	0	39.484	18	6	30	6	450	49.9	9.11	300	29.94	6	6	metabolic process	membrane;mitochondrion	catalytic activity	Pf07992, Pf13738	58472	ENSG00000137767.13	SQRDL; SQOR	15		Sulfur metabolism	Sulfide oxidation to sulfate	6	0	0.294	0.309	0.985542	0.266377	0.79	12.26	212	66.6	21.4	48.38	55.89	62.97		2.48271e+06	5.06493e+06		1.69222e+06	733564
FALSE	High	Master Protein	P35658-1	Nuclear pore complex protein Nup214 [OS=Homo sapiens]	0	39.452	7	10	34	10	2090	213.5	7.47	172	20.81	10	10	cell organization and biogenesis;cellular component movement;metabolic process;regulation of biological process;response to stimulus;transport	cytosol;nucleus	protein binding;structural molecule activity;transporter activity		8021	ENSG00000126883.16	NUP214	9	TGF-beta Signaling Pathway	RNA transport; Epstein-Barr virus infection	Rev-mediated nuclear export of HIV RNA; ISG15 antiviral mechanism; NEP/NS2 Interacts with the Cellular Export Machinery; tRNA processing in the nucleus; Transcriptional regulation by small RNAs; Nuclear Pore Complex (NPC) Disassembly; Regulation of Glucokinase by Glucokinase Regulatory Protein; Vpr-mediated nuclear import of PICs; Regulation of HSF1-mediated heat shock response; snRNP Assembly; S…	68	0	0.2	1.051	0.95145	0.976148	0.32	105.81	160	133.7	6.3	52.1	76.09	27.17		3.69473e+06	1.70533e+06		1.14916e+06	3.82593e+06
FALSE	High	Master Protein	B3KM57	cDNA FLJ10347 fis, clone NT2RM2001035, highly similar to CCR4-NOT transcription complex subunit 7 [OS=Homo sapiens]	0	39.381	20	5	38	5	285	32.8	4.89	556	47.09	5	5	cell organization and biogenesis;defense response;metabolic process;regulation of biological process;response to stimulus	cytoplasm;cytosol;membrane;nucleus	catalytic activity;metal ion binding;protein binding;RNA binding;signal transducer activity	Pf04857	29883		CNOT7	8				0	0	0.225	1.693	0.985542	0.807031	8.75	58.95	102.8	189.2	7.9	12.74	28.4	118.89		2.67919e+06	3.20982e+06		4.40223e+06	6.61434e+06
FALSE	High	Master Protein	P39023	60S ribosomal protein L3 [OS=Homo sapiens]	0	39.333	24	9	45	9	403	46.1	10.18	341	30.4	9	9	cell organization and biogenesis;metabolic process;response to stimulus;transport	cytoplasm;cytosol;nucleus;ribosome	protein binding;RNA binding;structural molecule activity	Pf00297	6122	ENSG00000100316.15	RPL3	22	Cytoplasmic Ribosomal Proteins	Ribosome	Peptide chain elongation; Eukaryotic Translation Termination; Viral mRNA Translation; L13a-mediated translational silencing of Ceruloplasmin expression; Nonsense Mediated Decay (NMD) independent of the Exon Junction Complex (EJC); Selenocysteine synthesis; Nonsense Mediated Decay (NMD) enhanced by the Exon Junction Complex (EJC); GTP hydrolysis and joining of the 60S ribosomal subunit; Major path…	34	0	1.502	0.727	0.813404	0.976148	24.98	14.54	119.4	81.8	98.7	27.45	1.23	75.45		4.1245e+06	6.11123e+06		3.41073e+06	3.47063e+06
FALSE	High	Master Protein	Q01804-1	OTU domain-containing protein 4 [OS=Homo sapiens]	0	39.322	8	8	46	8	1114	124	6.71	429	20.1	8	8	metabolic process		catalytic activity;protein binding;RNA binding	Pf02338, Pf10275	54726	ENSG00000164164.15	OTUD4	4				0	0	0.579	1.846	0.985542	0.63697	7.79	55.99	104.4	187.6	8	13.11	44.55	113.95		3.35226e+06	2.78354e+06		3.96356e+06	7.60902e+06
FALSE	High	Master Protein	O95793	double-stranded RNA-binding protein Staufen homolog 1 [OS=Homo sapiens]	0	39.271	18	8	48	8	577	63.1	9.44	354	26.81	8	8	regulation of biological process;response to stimulus	cytoplasm;cytosol;endoplasmic reticulum;membrane	protein binding;RNA binding	Pf00035, Pf14709	6780	ENSG00000124214.19	STAU1	20				0	0	0.427	2.092	0.994086	0.442621	24.51	22.91	104	171.2	24.8	1.81	9.37	37.71		2.01417e+07	1.96316e+07		3.0632e+07	3.49788e+07
FALSE	High	Master Protein	Q86V48-1	Leucine zipper protein 1 [OS=Homo sapiens]	0	39.203	9	7	32	7	1076	120.2	8.5	501	25.73	7	6	metabolic process	membrane;nucleus		Pf04111	7798	ENSG00000169641.13	LUZP1	1				0	0	0.065	1.387	0.653992	0.976148	1.95	67.12	123.4	156.8	19.9	27.72	33.28			1.92656e+06	1.29503e+06		1.57913e+06	2.55091e+06
FALSE	High	Master Protein	P04844-1	Dolichyl-diphosphooligosaccharide--protein glycosyltransferase subunit 2 [OS=Homo sapiens]	0	39.081	14	5	22	5	631	69.2	5.69	295	29.36	5	5	metabolic process;response to stimulus	endoplasmic reticulum;membrane	catalytic activity;protein binding	Pf05817	6185	ENSG00000118705.16	RPN2	20	Proteasome Degradation	N-Glycan biosynthesis; Protein processing in endoplasmic reticulum; Metabolic pathways	Asparagine N-linked glycosylation; SRP-dependent cotranslational protein targeting to membrane	9	0	0.059	0.363	0.653992	0.626242	1.47	4.42	212	75.3	12.7	24.45	51.84			3.77407e+06	2.66136e+06		1.65256e+06	765956
FALSE	High	Master Protein	H0YKD8	60S ribosomal protein L28 [OS=Homo sapiens]	0	39.063	28	6	79	6	170	19.1	11.46	916	74.93	6	5	cell organization and biogenesis;metabolic process;regulation of biological process;transport	cytosol;membrane;ribosome	protein binding;RNA binding;structural molecule activity	Pf01778	6158	ENSG00000108107.14	RPL28	19	Cytoplasmic Ribosomal Proteins			1	0	0.495	0.937	0.985542	0.976148	39.69	2.88	130.5	131.5	37.9	1.94	6.65	119.1		1.18984e+07	11577109		1.12811e+07	1.23943e+07
FALSE	High	Master Protein	Q15084-1	Protein disulfide-isomerase A6 [OS=Homo sapiens]	0	38.839	20	7	23	7	440	48.1	5.08	218	23.01	7	7	cellular homeostasis;metabolic process;regulation of biological process;response to stimulus;transport	cytosol;endoplasmic reticulum;membrane;organelle lumen	catalytic activity;protein binding	Pf00085, Pf13098, Pf13848, Pf13899, Pf13905	10130	ENSG00000143870.12	PDIA6	2	Photodynamic therapy-induced unfolded protein response	Protein processing in endoplasmic reticulum	Post-translational protein phosphorylation; Regulation of Insulin-like Growth Factor (IGF) transport and uptake by Insulin-like Growth Factor Binding Proteins (IGFBPs); XBP1(S) activates chaperone genes	9	0	9.611	0.295	0.594635	0.505247	10.37	2.96	63.7	12.7	223.5	43.03	44.03	42.03		1.76084e+06	3.30099e+06		349276	665111
FALSE	High	Master Protein	Q15182	Small nuclear ribonucleoprotein-associated protein [OS=Homo sapiens]	0	38.692	18	5	136	5	285	29.7	10.07	1300	165.1	5	5	cell organization and biogenesis;metabolic process;transport	cytosol;nucleus;spliceosomal complex	protein binding;RNA binding	Pf01423	6628		SNRPB	20	mRNA Processing			1	0	0.102	0.852	0.790928	0.980324	0.98	18.68	140.6	138.9	20.4	10.32	24.74	107.12		6.98523e+07	6.03491e+07		5.37453e+07	7.65318e+07
FALSE	High	Master Protein	O75396	Vesicle-trafficking protein SEC22b [OS=Homo sapiens]	0	38.68	38	5	29	5	215	24.6	6.92	442	26.88	5	4	cell organization and biogenesis;regulation of biological process;transport	endoplasmic reticulum;Golgi;membrane	protein binding	Pf00957, Pf13774	9554		SEC22B	1		Phagosome; SNARE interactions in vesicular transport; Legionellosis	COPI-dependent Golgi-to-ER retrograde traffic; Cargo concentration in the ER; COPII (Coat Protein 2) Mediated Vesicle Transport; ER-Phagosome pathway	20	0	0.689	0.51	0.985542	0.976148	74.15	7.99	168.1	73.7	58.3	25.92	20.06	86.56		4.70002e+06	3.24384e+06		1.48407e+06	1.97477e+06
FALSE	High	Master Protein	Q9Y3F4	Serine-threonine kinase receptor-associated protein [OS=Homo sapiens]	0	38.618	27	7	30	7	350	38.4	5.12	230	17.02	7	7	cell organization and biogenesis;metabolic process;regulation of biological process	cytoplasm;cytosol;nucleus	protein binding;RNA binding	Pf00400	11171	ENSG00000023734.10	STRAP	12	TGF-beta Signaling Pathway	RNA transport	Downregulation of TGF-beta receptor signaling	7	0	0.566	1.215	0.985542	0.976148	15.46	5.7	123.8	132.3	43.8	25.34	12.44	59.15		1.75088e+06	2.51529e+06		2.05303e+06	2.44889e+06
FALSE	High	Master Protein	O75529-1	TAF5-like RNA polymerase II p300/CBP-associated factor-associated factor 65 kDa subunit 5L [OS=Homo sapiens]	0	38.56	17	9	39	9	589	66.1	5.88	330	23.88	8	8	cell organization and biogenesis;metabolic process;regulation of biological process	nucleus	catalytic activity;protein binding	Pf00400, Pf04494, Pf15492	27097	ENSG00000135801.9	TAF5L	1		Herpes simplex infection; Basal transcription factors	HATs acetylate histones	5	0	0.01	0.662	5.80793e-17	0.976148	0	9.69	170.1	129.9		16.32	9.58			3.38162e+06	4.26384e+06		3.10501e+06	2.71119e+06
FALSE	High	Master Protein	B4DP93	cDNA FLJ53437, highly similar to Major vault protein [OS=Homo sapiens]	0	38.525	14	8	45	8	789	87.5	5.66	423	34.47	8	7	regulation of biological process;response to stimulus;transport	cytoplasm;cytoskeleton;cytosol;extracellular;membrane;nucleus;organelle lumen	protein binding	Pf01145, Pf01505, Pf11978	9961		MVP	16				0	0	2.226	0.797	0.679988	0.980028	87.14	66.87	100.8	65.4	133.8	42.73	74.07	54.59		3.61864e+06	1.93931e+06		961765	3.07708e+06
FALSE	High	Master Protein	P84098	60S ribosomal protein L19 [OS=Homo sapiens]	0	38.353	18	5	44	5	196	23.5	11.47	626	37.57	4	5	cell organization and biogenesis;metabolic process;transport	cytosol;membrane;ribosome	protein binding;RNA binding;structural molecule activity	Pf01280	6143	ENSG00000108298.9	RPL19	17	Cytoplasmic Ribosomal Proteins	Ribosome	Peptide chain elongation; Eukaryotic Translation Termination; Viral mRNA Translation; L13a-mediated translational silencing of Ceruloplasmin expression; Nonsense Mediated Decay (NMD) independent of the Exon Junction Complex (EJC); Selenocysteine synthesis; Nonsense Mediated Decay (NMD) enhanced by the Exon Junction Complex (EJC); GTP hydrolysis and joining of the 60S ribosomal subunit; Major path…	34	0	0.359	0.903	0.985542	0.986591	9.75	33.22	127.5	136.5	36	49.77	12.48	95.48		6.50886e+06	1.3577e+07		1.10002e+07	9.21644e+06
FALSE	High	Master Protein	Q1T720	MHC class I antigen [OS=Homo sapiens]	0	38.351	26	5	16	0	273	31.7	5.57	482		5		regulation of biological process;response to stimulus	cell surface;endoplasmic reticulum;Golgi;membrane	protein binding	Pf00129, Pf07654	3106		HLA-B	6	Proteasome Degradation; Allograft Rejection; Type II interferon signaling (IFNG)			3	1	0.466	0.865	0.95145	0.976148	26.43	16.9	128.7	111.3	60	19.44	39.91	76.91		604483	458393		608656	340751
FALSE	High	Master Protein	P31146	Coronin-1A [OS=Homo sapiens]	0	38.302	22	10	64	10	461	51	6.68	512	34.37	10	10	cell organization and biogenesis;cellular component movement;defense response;regulation of biological process;response to stimulus;transport	cytoplasm;cytoskeleton;cytosol;endosome;membrane;nucleus	protein binding;RNA binding	Pf00400, Pf08953, Pf08954, Pf13094, Pf13863	11151	ENSG00000102879.15	CORO1A	16		Phagosome; Tuberculosis		2	0	6.262	0.174	0.647761	0.0203707	31.14	0.59	42.5	6.1	251.4	42.49	76.88	63.59		4.88139e+06	9.07502e+06		518245	1.75284e+06
FALSE	High	Master Protein	O94788-1	retinal dehydrogenase 2 [OS=Homo sapiens]	0	38.268	24	10	34	1	518	56.7	6.05	395	25.5	10	9	cell differentiation;metabolic process;regulation of biological process;response to stimulus	cytoplasm;cytosol	catalytic activity	Pf00171, Pf05893	8854	ENSG00000128918.14	ALDH1A2	15	Tryptophan metabolism; Vitamin A and Carotenoid Metabolism	Metabolic pathways; Retinol metabolism	RA biosynthesis pathway	8	9	5.6	0.457	0.647761	0.802823	27.31	5.87	42.5	22.9	234.6	62.29	70.54	81.67		2.21165e+06	5.69364e+06		1.10601e+06	3.30728e+06
FALSE	High	Master Protein	O95071	E3 ubiquitin-protein ligase UBR5 [OS=Homo sapiens]	0	38.18	4	9	36	9	2799	309.2	5.85	266	17.78	9	9	cell proliferation;metabolic process;regulation of biological process;response to stimulus	cytosol;membrane;nucleus	catalytic activity;metal ion binding;protein binding;RNA binding	Pf00632, Pf00658, Pf02207, Pf11547	51366	ENSG00000104517.12	UBR5	8	Mesodermal Commitment Pathway; Tryptophan metabolism	Ubiquitin mediated proteolysis		3	0	0.317	0.822	0.985542	0.987564	2.12	26.46	161	124.7	14.3	4.82	29.44	10.74		2.58727e+06	2.41665e+06		1.56795e+06	2.39248e+06
FALSE	High	Master Protein	B2R4I8	cDNA, FLJ92106, highly similar to Homo sapiens adaptor-related protein complex 3, sigma 1 subunit(AP3S1), mRNA [OS=Homo sapiens]	0	37.915	32	5	48	5	193	21.7	5.39	587	36.42	5	5	cellular component movement;regulation of biological process;response to stimulus;transport	Golgi;membrane	protein binding;transporter activity	Pf01217	1176		AP3S1	5				0	0	2.242	2.283	0.677731	0.317894	193.91	109.25	167.9	48.6	83.6	20.03	85.9	46.48		3.1316e+07	4.16512e+07		5.16436e+06	2.11423e+07
FALSE	High	Master Protein	O14828	Secretory carrier-associated membrane protein 3 [OS=Homo sapiens]	0	37.816	16	4	34	4	347	38.3	7.64	428	28.39	4	4	transport	membrane	protein binding	Pf04144	10067	ENSG00000116521.10; ENSG00000263290.5	SCAMP3	1; CHR_HSCHR1_2_CTG31				0	0	0.198	1.14	0.95145	0.976148	8.07	10.48	135	145.1	19.9	13.31	10.3	119.87		2.9637e+06	2.45366e+06		2.69449e+06	3.11789e+06
FALSE	High	Master Protein	D3DPS3	arginine/proline rich coiled-coil 1, isoform CRA_b [OS=Homo sapiens]	0	37.795	13	7	32	7	840	92.6	10.11	444	39	7	7	cell organization and biogenesis	cytoskeleton;cytosol	structural molecule activity		55700		MAP7D1	1				0	0	0.067	1.374	0.653992	0.976148	2.13	8.5	130.6	144.9	24.5	1.36	9.58			2.24496e+06	2.20229e+06		2.306e+06	2.64108e+06
FALSE	High	Master Protein	Q02880	DNA topoisomerase 2-beta [OS=Homo sapiens]	0	37.738	5	8	42	8	1626	183.2	8	235	22.03	8	8	cell organization and biogenesis;cellular component movement;metabolic process;regulation of biological process	cytoplasm;cytosol;nucleus	catalytic activity;DNA binding;metal ion binding;nucleotide binding;protein binding	Pf00204, Pf00521, Pf01751, Pf02518, Pf08070, Pf13589	7155	ENSG00000077097.15	TOP2B	3		Platinum drug resistance	SUMOylation of DNA replication proteins	6	0	0.01	2.823	5.80793e-17	0.255816	0	155.83	69.6	230.4		109.18	36.28			2.02237e+06	260232		1.84582e+06	3.11985e+06
FALSE	High	Master Protein	O15400	Syntaxin-7 [OS=Homo sapiens]	0	37.732	28	6	45	6	261	29.8	5.55	461	25.8	5	5	cell organization and biogenesis;regulation of biological process;transport	endosome;membrane;vacuole	protein binding	Pf05739, Pf14523	8417	ENSG00000079950.13	STX7	6		Phagosome; SNARE interactions in vesicular transport		2	0	0.055	1.24	0.647761	0.976148	1.22	16.9	126.2	148.5	25.3	17.37	4.59			3.4534e+06	2697841		3.70982e+06	3.47658e+06
FALSE	High	Master Protein	P30041	Peroxiredoxin-6 [OS=Homo sapiens]	0	37.729	30	6	36	6	224	25	6.38	497	12.15	6	5	cellular homeostasis;metabolic process;regulation of biological process;response to stimulus;transport	cytoplasm;cytosol;extracellular;membrane;nucleus;organelle lumen;vacuole	antioxidant activity;catalytic activity;protein binding	Pf00578, Pf08534, Pf10417	9588	ENSG00000117592.8	PRDX6	1	NRF2 pathway	Metabolic pathways	Neutrophil degranulation; Detoxification of Reactive Oxygen Species	8	0	2.675	1.225	0.653992	0.976148	100.42	40.91	50.3	52.7	197	2.06	39.97	89.8		1.95343e+06	2.01126e+06		1.55289e+06	2.77654e+06
FALSE	High	Master Protein	B3KSH1	Eukaryotic translation initiation factor 3 subunit F [OS=Homo sapiens]	0	37.61	25	8	55	8	372	39.1	5.45	778	47.06	8	8	cell organization and biogenesis;metabolic process;regulation of biological process	cytoplasm;cytosol;membrane	catalytic activity;protein binding;RNA binding	Pf01398, Pf13012	8665		EIF3F	11	Translation Factors			1	0	5.392	1.355	0.647761	0.976148	153.94	78.7	36	52.6	211.4	26.68	38.62	84.81		2.46658e+06	1.68368e+06		2.25151e+06	3.94319e+06
FALSE	High	Master Protein	O00221	NF-kappa-B inhibitor epsilon [OS=Homo sapiens]	0	37.596	15	6	50	6	500	52.8	6.68	629	47.92	6	6	regulation of biological process;transport	cytoplasm;cytosol;Golgi;nucleus	protein binding	Pf00023, Pf12796, Pf13637, Pf13857	4794	ENSG00000146232.15	NFKBIE	6	TNF alpha Signaling Pathway; Apoptosis; Oxidative Damage	Adipocytokine signaling pathway; Epstein-Barr virus infection; B cell receptor signaling pathway; T cell receptor signaling pathway; Neurotrophin signaling pathway; Th1 and Th2 cell differentiation	Activation of NF-kappaB in B cells	14	0	0.495	0.955	0.985542	0.976148	5.29	50.43	136.4	141.5	22.1	1.61	61.76	17.3		4.59852e+06	4.70459e+06		3.02249e+06	7.70847e+06
FALSE	High	Master Protein	D3DUK1	breast cancer anti-estrogen resistance 1, isoform CRA_a [OS=Homo sapiens]	0	37.583	12	7	25	6	888	95.1	5.74	207	24.65	7	7	cell division;cell organization and biogenesis;cell proliferation;cellular component movement;regulation of biological process;response to stimulus	cytoplasm;cytoskeleton;cytosol;membrane	protein binding;signal transducer activity	Pf00018, Pf07653, Pf08824, Pf12026, Pf14604	9564		BCAR1	16	Integrin-mediated Cell Adhesion; Focal Adhesion; TGF-beta Signaling Pathway; VEGFA-VEGFR2 Signaling Pathway; EGF/EGFR Signaling Pathway; Regulation of Actin Cytoskeleton			6	1	0.042	1.198	0.647761	0.976148	0.53	69.42	126.9	153.9	19.2	23.72	60.72			2.1972e+06	1.56603e+06		1.422e+06	3.56167e+06
FALSE	High	Master Protein	Q04917	14-3-3 protein eta [OS=Homo sapiens]	0	37.556	28	6	52	4	246	28.2	4.84	410	39.81	6	5	cell organization and biogenesis;metabolic process;regulation of biological process;response to stimulus;transport	cytoplasm;cytosol;membrane;mitochondrion	catalytic activity;protein binding	Pf00244	7533	ENSG00000128245.14	YWHAH	22	Cell Cycle; Myometrial Relaxation and Contraction Pathways; Calcium Regulation in the Cardiac Cell; Sudden Infant Death Syndrome (SIDS) Susceptibility Pathways	Cell cycle; Epstein-Barr virus infection; PI3K-Akt signaling pathway; Hippo signaling pathway; Oocyte meiosis; Viral carcinogenesis	Translocation of GLUT4 to the plasma membrane; Chk1/Chk2(Cds1) mediated inactivation of Cyclin B:Cdk1 complex; TP53 Regulates Metabolic Genes; Activation of BAD and translocation to mitochondria ; RHO GTPases activate PKNs	32	0	1.323	0.728	0.857128	0.976148	22.61	7.29	115.6	78.4	105.9	5.43	16.49	55.28		2.98274e+06	3.22115e+06		1.8706e+06	2.36455e+06
FALSE	High	Master Protein	Q16594	transcription initiation factor TFIID subunit 9 [OS=Homo sapiens]	0	37.544	50	8	25	8	264	29	8.66	174	25.62	7	8	cell organization and biogenesis;metabolic process;regulation of biological process;response to stimulus	nucleus	catalytic activity;DNA binding;protein binding	Pf00125, Pf02291, Pf15630	6880	ENSG00000276463.4; ENSG00000273841.4	TAF9	5; CHR_HSCHR5_2_CTG1_1	Eukaryotic Transcription Initiation	Basal transcription factors	RNA polymerase II transcribes snRNA genes; RNA Polymerase II Transcription Initiation; HIV Transcription Initiation; RNA Polymerase II Transcription Pre-Initiation And Promoter Opening; HATs acetylate histones; RNA Polymerase II HIV Promoter Escape; Regulation of TP53 Activity through Phosphorylation; RNA Polymerase II Pre-transcription Events; RNA Polymerase II Promoter Escape	25	0	0.01	0.585	5.80793e-17	0.976148	0	17.12	169.7	121.6	8.7	11.32	39.58			2.4693e+06	2.89919e+06		2.5562e+06	1.43821e+06
FALSE	High	Master Protein	Q92878	DNA repair protein Rad50 [OS=Homo sapiens]	0	37.442	8	9	39	9	1312	153.8	6.89	223	16.36	9	9	cell organization and biogenesis;metabolic process;regulation of biological process;response to stimulus	chromosome;membrane;nucleus	catalytic activity;DNA binding;metal ion binding;nucleotide binding;protein binding	Pf02463, Pf04423, Pf13304, Pf13476, Pf13514, Pf13555, Pf13558	10111	ENSG00000113522.13	RAD50	5	miRNA Regulation of DNA Damage Response; Homologous recombination; DDX1 as a regulatory component of the Drosha microprocessor; ATM Signaling Network in Development and Disease; Non-homologous end joining; DNA Damage Response	Homologous recombination; Non-homologous end-joining	G2/M DNA damage checkpoint; Presynaptic phase of homologous DNA pairing and strand exchange; Nonhomologous End-Joining (NHEJ); Resolution of D-loop Structures through Synthesis-Dependent Strand Annealing (SDSA); Meiotic recombination; Sensing of DNA Double Strand Breaks; Recruitment and ATM-mediated phosphorylation of repair and signaling proteins at DNA double strand breaks; Processing of DNA do…	42	0	0.061	0.64	0.647761	0.976148	1.68	9.48	174.1	110.4	15.5	24.1	4.09			2.99597e+06	2.12361e+06		1.64722e+06	1.55465e+06
FALSE	High	Master Protein	Q9ULK4	Mediator of RNA polymerase II transcription subunit 23 [OS=Homo sapiens]	0	37.36	6	7	32	7	1368	156.4	7.4	338	27.04	7	7	metabolic process;regulation of biological process	nucleus	protein binding	Pf11573	9439	ENSG00000112282.17	MED23	6			Transcriptional regulation of white adipocyte differentiation; PPARA activates gene expression; Generic Transcription Pathway	9	0	0.01	0.363	5.80793e-17	0.40861	0	3.86	240.4	59.6		7.25	6.47			4.96821e+06	5.5049e+06		1.23748e+06	1.35605e+06
FALSE	High	Master Protein	I3L3P7	40S ribosomal protein S15a [OS=Homo sapiens]	0	37.161	66	8	73	4	100	11.5	10.15	578	46.48	8	7	metabolic process	ribosome	structural molecule activity	Pf00410		ENSG00000134419.15		16				0	5	0.174	0.698	0.95145	0.976148	6.9	36.31	154.6	109	36.5	8.35	52.35	101.11		2.72057e+07	2.41734e+07		1.2257e+07	2.66629e+07
FALSE	High	Master Protein	P16615	Sarcoplasmic/endoplasmic reticulum calcium ATPase 2 [OS=Homo sapiens]	0	37.047	10	7	34	6	1042	114.7	5.34	437	26.72	6	6	cell organization and biogenesis;cellular homeostasis;regulation of biological process;response to stimulus;transport	endoplasmic reticulum;membrane	catalytic activity;metal ion binding;nucleotide binding;protein binding;transporter activity	Pf00122, Pf00689, Pf00690, Pf00702, Pf08282, Pf12710, Pf13246	488	ENSG00000174437.16	ATP2A2	12	Alzheimers Disease; Arrhythmogenic Right Ventricular Cardiomyopathy; Endothelin Pathways; Myometrial Relaxation and Contraction Pathways; Calcium Regulation in the Cardiac Cell	Calcium signaling pathway; Alzheimer's disease; Thyroid hormone signaling pathway; Arrhythmogenic right ventricular cardiomyopathy (ARVC); Hypertrophic cardiomyopathy (HCM); Cardiac muscle contraction; Adrenergic signaling in cardiomyocytes; Dilated cardiomyopathy; cAMP signaling pathway; Pancreatic secretion; cGMP-PKG signaling pathway	Ion homeostasis; Pre-NOTCH Processing in Golgi; Ion transport by P-type ATPases; Reduction of cytosolic Ca++ levels	30	1	0.506	0.45	0.985542	0.920859	37.75	1.68	169.8	70.9	59.3	14.3	8.12	91.66		3.55964e+06	2.90597e+06		1.42293e+06	1.26842e+06
FALSE	High	Master Protein	Q13428-1	Treacle protein [OS=Homo sapiens]	0	37.041	7	9	47	9	1488	152	9.04	364	28.97	9	9	cell organization and biogenesis;regulation of biological process;transport	cytosol;nucleus	protein binding;RNA binding;transporter activity	Pf03546	6949	ENSG00000070814.17	TCOF1	5		Ribosome biogenesis in eukaryotes		1	0	0.035	0.418	0.647761	0.626712	0.29	14.93	203.4	87.2	9.4	17.3	47.63			5.04338e+06	6.44911e+06		3.4719e+06	1.72252e+06
FALSE	High	Master Protein	Q5T749	Keratinocyte proline-rich protein [OS=Homo sapiens]	0	36.952	14	6	50	6	579	64.1	8.27	467	39.38	6	6		cytoplasm	protein binding		448834	ENSG00000203786.6	KPRP	1				0	0	3.905	0.491	0.647761	0.976148	45.09	2.25	58.3	23.5	218.3	49.98	53.17	15.95		1.55943e+06	3.26434e+06		611494	1.34829e+06
FALSE	High	Master Protein	O60841	Eukaryotic translation initiation factor 5B [OS=Homo sapiens]	0	36.848	8	7	25	7	1220	138.7	5.49	178	19.76	7	7	metabolic process;regulation of biological process	cytoplasm;cytosol;nucleus	catalytic activity;metal ion binding;nucleotide binding;protein binding;RNA binding	Pf00009, Pf01926, Pf03144, Pf11987, Pf14578	9669	ENSG00000158417.10	EIF5B	2	Translation Factors	RNA transport	GTP hydrolysis and joining of the 60S ribosomal subunit	7	0	0.264	3.623	0.922504	0.0588352	136.66	118.85	51	217.9	31	100.25	14.37			2.1214e+06	361355		3.37682e+06	4.14038e+06
FALSE	High	Master Protein	P08579	U2 small nuclear ribonucleoprotein B'' [OS=Homo sapiens]	0	36.775	35	7	56	5	225	25.5	9.72	441	55.96	7	6	metabolic process	nucleus;spliceosomal complex	protein binding;RNA binding	Pf00076, Pf13893, Pf14259	6629	ENSG00000125870.10	SNRPB2	20	mRNA Processing	Spliceosome	mRNA Splicing - Major Pathway	6	0	0.185	0.616	0.95145	0.976148	1.82	8.82	159.7	125.4	14.9	3.49	21.09	55.82		4.73617e+06	4507962		4.21436e+06	3.12054e+06
FALSE	High	Master Protein	Q5EFE5	anti-RhD monoclonal T125 gamma1 heavy chain [OS=Homo sapiens]	0	36.746	15	7	349	5	475	52.3	8.35	2408	159.67	7	7	cell organization and biogenesis;defense response;metabolic process;regulation of biological process;response to stimulus	extracellular;membrane	protein binding	Pf07654, Pf07686, Pf08205	28396		IGHV4-31	14				0	3	0.019	0.96	0.646519	0.976148	0.03	12.15	140.9	157.2	1.9	9.94	6.56	63.42		1.1553e+10	1.00358e+10		1.1464e+10	1.25795e+10
FALSE	High	Master Protein	Q5JSZ5-1	Protein PRRC2B [OS=Homo sapiens]	0	36.703	6	10	40	9	2229	242.8	8.34	161	29.66	9	10	cell differentiation		protein binding;RNA binding	Pf07001	84726	ENSG00000130723.18	PRRC2B	9				0	0	4.305	1.092	0.647761	0.976148	82.98	40.59	132.9	147.6	19.5	29.27	18.01	46.2		3.21551e+06	2.11284e+06		2.54724e+06	3.29086e+06
FALSE	High	Master Protein	O95486-1	Protein transport protein Sec24A [OS=Homo sapiens]	0	36.69	4	7	40	1	1093	119.7	7.66	185	30.22	5	6	cell organization and biogenesis;regulation of biological process;transport	cytoplasm;cytosol;endoplasmic reticulum;membrane	metal ion binding;protein binding	Pf00626, Pf04810, Pf04811, Pf04815, Pf08033	10802	ENSG00000113615.12	SEC24A	5	Sterol Regulatory Element-Binding Proteins (SREBP) signalling	Protein processing in endoplasmic reticulum	Regulation of cholesterol biosynthesis by SREBP (SREBF); Cargo concentration in the ER; Antigen Presentation: Folding, assembly and peptide loading of class I MHC; COPII (Coat Protein 2) Mediated Vesicle Transport; MHC class II antigen presentation	20	0	0.952	0.556	0.985542	0.976148	53.99	5.56	119.6	66.5	113.9	45.28	59.98	87.57		122957	238775		60591.2	149850
FALSE	High	Master Protein	Q32MZ4	Leucine-rich repeat flightless-interacting protein 1 [OS=Homo sapiens]	0	36.688	13	8	22	8	808	89.2	4.65	165	9.78	8	8	metabolic process;regulation of biological process	cytoplasm;cytoskeleton;cytosol;membrane;nucleus	DNA binding;protein binding;RNA binding	Pf04111, Pf09738, Pf12128, Pf13654	9208	ENSG00000124831.18	LRRFIP1	2			Signaling by cytosolic FGFR1 fusion mutants; LRR FLII-interacting protein 1 (LRRFIP1) activates type I IFN production	10	0	8.732	1.427	0.647761	0.976148	195.55	13.44	33.1	52.1	214.8	63.04	64.72	127.33		967888	371046		1.5434e+06	574255
FALSE	High	Master Protein	P62258-1	14-3-3 protein epsilon [OS=Homo sapiens]	0	36.624	24	6	46	5	255	29.2	4.74	280	40.96	4	6	cell organization and biogenesis;cellular component movement;cellular homeostasis;metabolic process;regulation of biological process;response to stimulus;transport	cytoplasm;cytosol;membrane;mitochondrion;nucleus	protein binding;RNA binding	Pf00244	7531	ENSG00000108953.16; ENSG00000274474.3	YWHAE	17; CHR_HSCHR17_2_CTG2	Cell Cycle; Myometrial Relaxation and Contraction Pathways; VEGFA-VEGFR2 Signaling Pathway; Calcium Regulation in the Cardiac Cell; Sudden Infant Death Syndrome (SIDS) Susceptibility Pathways	Oocyte meiosis; Epstein-Barr virus infection; PI3K-Akt signaling pathway; Hippo signaling pathway; Viral carcinogenesis; Cell cycle; Neurotrophin signaling pathway	Regulation of PLK1 Activity at G2/M Transition; Recruitment of NuMA to mitotic centrosomes; Loss of Nlp from mitotic centrosomes; NADE modulates death signalling; Translocation of GLUT4 to the plasma membrane; Deregulated CDK5 triggers multiple neurodegenerative pathways in Alzheimer's disease models; Chk1/Chk2(Cds1) mediated inactivation of Cyclin B:Cdk1 complex; Signaling by Hippo; AURKA Activa…	65	0	1.123	0.496	0.915841	0.964577	100.03	8.23	116.4	53.2	130.4	18.88	47.99	76.22		4.74372e+06	6.2054e+06		1.74017e+06	3.52798e+06
FALSE	High	Master Protein	B7Z451	cDNA FLJ56371, highly similar to Arachidonate 15-lipoxygenase [OS=Homo sapiens]	0	36.481	16	9	38	9	684	77.4	6.98	382	26.26	9	9	cell organization and biogenesis;defense response;metabolic process;regulation of biological process;response to stimulus;transport	cytosol;membrane	catalytic activity;metal ion binding;protein binding	Pf00305, Pf01477	246		ALOX15	17	Eicosanoid Synthesis			1	0	3.49	0.132	0.647761	0.00361518	55.52	0.82	67.6	4.9	227.5	18.65	42.09	34.35		6.15692e+06	4.72191e+06		290375	536483
FALSE	High	Master Protein	A4D1P6-1	WD repeat-containing protein 91 [OS=Homo sapiens]	0	36.428	10	6	18	2	747	83.3	6.58	320	17.71	6	5	metabolic process;regulation of biological process;transport	cytosol;endosome;membrane	enzyme regulator activity;protein binding	Pf00400	29062	ENSG00000105875.13	WDR91	7				0	4	0.01	1.183	5.80793e-17	0.976148	0	63.23	139	161		5.84	55.21			2.10095e+06	2.28191e+06		1.68029e+06	3.83243e+06
FALSE	High	Master Protein	Q9NUL3	Double-stranded RNA-binding protein Staufen homolog 2 [OS=Homo sapiens]	0	36.42	18	8	32	8	570	62.6	9.61	377	27.17	8	8	transport	cytoplasm;endoplasmic reticulum;membrane;nucleus	protein binding;RNA binding	Pf00035	27067		STAU2	8				0	0	0.053	1.782	0.647761	0.727435	1.06	9.04	99.8	188.6	11.6	28.55	33.86			1.46566e+06	2.2071e+06		2.66217e+06	4.33834e+06
FALSE	High	Master Protein	Q5QNW6-1	Histone H2B type 2-F [OS=Homo sapiens]	0	36.311	37	6	35	6	126	13.9	10.32	448	27.98	5	6	cell organization and biogenesis	chromosome;cytosol;nucleus	DNA binding;protein binding	Pf00125, Pf00808	440689	ENSG00000203814.6	HIST2H2BF	1		Alcoholism; Viral carcinogenesis; Systemic lupus erythematosus	HDACs deacetylate histones; HATs acetylate histones; Ub-specific processing proteases	11	0	0.105	0.373	0.800145	0.450155	0.57	4.26	196.1	78.6	25.3	37.16	12	23.98		1.86691e+07	3.19781e+07		1.06678e+07	8.99918e+06
FALSE	High	Master Protein	Q9BQQ5	ribosomal protein L27A [OS=Homo sapiens]	0	36.185	45	5	39	5	106	12	11.46	562	49.77	5	5	cell organization and biogenesis;metabolic process;transport	cytosol;endoplasmic reticulum;membrane;ribosome	protein binding;RNA binding;structural molecule activity	Pf00828	6157		RPL27A	11	Cytoplasmic Ribosomal Proteins			1	0	0.254	0.731	0.985542	0.976148	10.87	0.52	161.3	120.4	18.3	8.62	23.73	105.56		7.26458e+06	8.20792e+06		4.86703e+06	6.83e+06
FALSE	High	Master Protein	F8VZX2	Poly(rC)-binding protein 2 [OS=Homo sapiens]	0	36.067	24	6	64	3	321	33.8	8.24	600	41.17	6	6	defense response;metabolic process;regulation of biological process;response to stimulus	cytoplasm;cytosol;membrane;nucleus	DNA binding;protein binding;RNA binding	Pf00013, Pf13014	5094	ENSG00000197111.15	PCBP2	12	mRNA Processing			1	0	1.385	1.34	0.834259	0.976148	22.93	14.1	87.7	99.1	113.2	30.22	36.05	57.08		2.20649e+06	3.40581e+06		2.38835e+06	4.0227e+06
FALSE	High	Master Protein	Q00577	Transcriptional activator protein Pur-alpha [OS=Homo sapiens]	0	36.018	20	6	28	5	322	34.9	6.44	237	32.64	6	6	cell differentiation;metabolic process;regulation of biological process	cytoplasm;nucleus	DNA binding;protein binding;RNA binding;translation regulator activity	Pf04845	5813	ENSG00000185129.5	PURA	5	Exercise-induced Circadian Regulation			1	0	0.174	1.774	0.95145	0.715478	1.4	2.55	138.6	159.9	1.5	24.1	33.58	5.31		7.3696e+06	1.03976e+07		7.92553e+06	1.28605e+07
FALSE	High	Master Protein	A0A167RMU3	MHC class I antigen [OS=Homo sapiens]	0	35.949	33	5	14	1	273	31.8	5.69	308	6.3	4	1	regulation of biological process;response to stimulus	cell surface;endoplasmic reticulum;Golgi;membrane	protein binding	Pf00129, Pf07654, Pf08205	3107		HLA-C	6	Proteasome Degradation; Allograft Rejection			2	0	0.01	0.06	5.80793e-17	0.00299461	0	1.52	203	97		40.98				601847	331400		213255
FALSE	High	Master Protein	Q7L5Y9-1	Macrophage erythroblast attacher [OS=Homo sapiens]	0	35.686	24	9	42	9	396	45.3	8.69	375	17.56	8	7	cell division;cell organization and biogenesis;metabolic process;regulation of biological process	cytoplasm;cytoskeleton;membrane;nucleus	catalytic activity;protein binding	Pf10607	10296	ENSG00000090316.15	MAEA	4				0	0	0.038	1.101	0.647761	0.976148	0.37	10.92	149.7	143.8	6.4	12.84	3.48			3.30663e+06	3.96711e+06		3.39514e+06	3.5664e+06
FALSE	High	Master Protein	J3KNN5	Probable ATP-dependent RNA helicase DDX41 [OS=Homo sapiens]	0	35.678	13	7	33	7	640	71.6	7.46	368	28.78	7	7	metabolic process		catalytic activity;nucleotide binding	Pf00270, Pf00271, Pf13307		ENSG00000183258.11		5				0	0	0.055	0.907	0.647761	0.984666	1.17	10.06	145.2	135.8	19	25.03	9.75			2.35063e+06	3.36181e+06		2.45476e+06	2.81822e+06
FALSE	High	Master Protein	Q15542	Transcription initiation factor TFIID subunit 5 [OS=Homo sapiens]	0	35.59	11	7	28	7	800	86.8	5.64	294	15.45	7	7	cell organization and biogenesis;metabolic process;regulation of biological process	cytoskeleton;nucleus	catalytic activity;DNA binding;protein binding	Pf00400, Pf04494, Pf08662	6877	ENSG00000148835.10	TAF5	10	Eukaryotic Transcription Initiation	Basal transcription factors; Herpes simplex infection	RNA polymerase II transcribes snRNA genes; RNA Polymerase II Transcription Initiation; HIV Transcription Initiation; RNA Polymerase II Transcription Pre-Initiation And Promoter Opening; RNA Polymerase II HIV Promoter Escape; Regulation of TP53 Activity through Phosphorylation; RNA Polymerase II Pre-transcription Events; RNA Polymerase II Promoter Escape	23	0	0.034	0.268	0.647761	0.252512	0.26	2.33	234.6	56.5	8.9	12.63	43.47			3.67774e+06	3.07451e+06		1.11207e+06	589148
FALSE	High	Master Protein	B7Z5N4	cDNA FLJ51950, highly similar to Homo sapiens src family associated phosphoprotein 2 (SCAP2), mRNA [OS=Homo sapiens]	0	35.575	20	8	51	8	344	39.6	4.73	495	40.13	8	8	cell organization and biogenesis;regulation of biological process;response to stimulus	cytoplasm;cytosol;membrane	protein binding	Pf00018, Pf00169, Pf07653, Pf14604, Pf15413	8935		SKAP2	7				0	0	1.025	1.848	0.940759	0.634423	137.82	81.4	85.2	151	63.8	45.3	19.42	79.33		8.00204e+06	4.11942e+06		8.85518e+06	1.16748e+07
FALSE	High	Master Protein	E7EQG2	eukaryotic initiation factor 4A-II [OS=Homo sapiens]	0	35.403	19	6	38	1	362	41.3	5.64	337	32.49	6	6			catalytic activity;DNA binding;nucleotide binding	Pf00270, Pf00271, Pf04851		ENSG00000156976.16		3				0	0	1.325	0.191	0.985542	0.222874	22.37	2.15	119.3	22.8	158	22.59	70.72	42.67		380985	525872		49312.4	147962
FALSE	High	Master Protein	Q10567	AP-1 complex subunit beta-1 [OS=Homo sapiens]	0	35.369	13	11	57	6	949	104.6	5.06	269	17.13	11	10	regulation of biological process;transport	cytosol;Golgi;membrane	protein binding;transporter activity	Pf01602, Pf02883, Pf09066, Pf12717, Pf13646	162		AP1B1	22		Lysosome	Nef mediated downregulation of MHC class I complex cell surface expression; MHC class II antigen presentation; Golgi Associated Vesicle Biogenesis; Lysosome Vesicle Biogenesis	17	5	2.22	0.562	0.680744	0.976148	147.42	9.8	81.5	44.1	174.5	21.75	17.35	87.38		5.35329e+06	3.92605e+06		2.19186e+06	2.80473e+06
FALSE	High	Master Protein	Q7Z589	BRCA2-interacting transcriptional repressor EMSY [OS=Homo sapiens]	0	35.363	7	8	30	8	1322	141.4	9.33	288	18.54	8	8	cell organization and biogenesis;metabolic process;regulation of biological process;response to stimulus	nucleus	protein binding	Pf03735, Pf09770	56946	ENSG00000158636.16	C11orf30; EMSY	11	Mesodermal Commitment Pathway			1	0	0.057	0.33	0.652031	0.454608	1.32	4.96	224	69.5	6.5	4.66	25.74			3.28972e+06	3.5141e+06		1.26797e+06	877442
FALSE	High	Master Protein	A0A0A0MSU2	ELM2 and SANT domain-containing protein 1 [OS=Homo sapiens]	0	35.13	6	6	22	6	1018	111.8	9.07	215	17.63	6	5		nucleus	DNA binding	Pf00249, Pf01448		ENSG00000156030.13		14				0	0	0.057	0.759	0.647761	0.976148	1.32	4.42	162.6	132	5.4	3.32	21.82			2.08906e+06	1.99314e+06		1.41765e+06	1.93481e+06
FALSE	High	Master Protein	P30740	Leukocyte elastase inhibitor [OS=Homo sapiens]	0	35.009	25	8	28	8	379	42.7	6.28	206	18.01	8	7	regulation of biological process;transport	cytoplasm;extracellular;membrane;organelle lumen	enzyme regulator activity	Pf00079	1992	ENSG00000021355.12	SERPINB1	6		Amoebiasis	Neutrophil degranulation	4	0	6.986	0.312	0.647761	0.602536	7.42	1.39	42.4	6.7	250.9	53.14	85.38	35.43		1.37479e+06	3.02998e+06		161543	653820
FALSE	High	Master Protein	Q1ELT0	MHC class I antigen [OS=Homo sapiens]	0	34.979	24	6	18	2	365	41	6.9	80	4.43	5	5	regulation of biological process;response to stimulus	cell surface;endoplasmic reticulum;Golgi;membrane	protein binding;RNA binding	Pf00129, Pf07654	3105		HLA-A	6	Proteasome Degradation; Allograft Rejection			2	5	0.471	0.798	0.999719	0.981521	37.19	7.46	145.6	110.9	43.5	16.65	11.07	125.54		2.16382e+06	2.74138e+06		2.00583e+06	1.71464e+06
FALSE	High	Master Protein	Q6P2H3-1	Centrosomal protein of 85 kDa [OS=Homo sapiens]	0	34.933	18	11	30	11	762	85.6	6	90	12.87	10	10	cell organization and biogenesis;cellular component movement;regulation of biological process	cytoplasm;cytoskeleton;cytosol;Golgi;nucleus	catalytic activity;motor activity;protein binding;structural molecule activity	Pf00901, Pf01576, Pf02463, Pf03938, Pf03962, Pf04156, Pf05557, Pf05667, Pf05701, Pf06160, Pf07888, Pf09726, Pf10186, Pf10205, Pf10473, Pf11559, Pf12128, Pf13476, Pf13514, Pf13654, Pf13851, Pf13868, Pf15358, Pf15619	64793	ENSG00000130695.14	CEP85	1				0	0	0.584	1.092	0.985542	0.976148	26.08	27.05	153.2	131.1	15.7	29.76	21.19	57.44		5.53811e+06	3.61268e+06		3.2909e+06	4.45102e+06
FALSE	High	Master Protein	Q12965	unconventional myosin-Ie [OS=Homo sapiens]	0	34.901	13	12	48	11	1108	127	8.92	224	19.82	12	11	cell differentiation;cell organization and biogenesis;cellular component movement;metabolic process;regulation of biological process;response to stimulus;transport	cytoplasm;cytoskeleton	catalytic activity;motor activity;nucleotide binding;protein binding	Pf00018, Pf00063, Pf06017, Pf07653, Pf14604	4643	ENSG00000157483.8	MYO1E	15	Primary Focal Segmental Glomerulosclerosis FSGS			1	0	2.545	0.96	0.677344	0.976148	55.83	24.68	104.6	101	94.5	20.4	0.98	112.65		1.98413e+06	2.65287e+06		2.20041e+06	2.23098e+06
FALSE	High	Master Protein	B3KN06	Coronin [OS=Homo sapiens]	0	34.862	17	7	35	7	474	53.2	6.93	517	26.9	6	7	cell organization and biogenesis;cellular component movement;regulation of biological process;response to stimulus;transport	cytoplasm;cytoskeleton	protein binding	Pf00400, Pf08953, Pf08954	23603		CORO1C	12				0	0	4.885	0.38	0.647761	0.69819	71.63	6.67	67.3	27.1	205.6	22.71	7.02	80.28		2.48852e+06	3.44082e+06		1.2409e+06	1.12352e+06
FALSE	High	Master Protein	Q9H9G7	Protein argonaute-3 [OS=Homo sapiens]	0	34.825	12	7	33	1	860	97.3	9.11	226	20.06	7	7	cell organization and biogenesis;metabolic process;regulation of biological process;response to stimulus	chromosome;cytoplasm;cytosol;membrane	protein binding;RNA binding	Pf02170, Pf02171, Pf08699	192669	ENSG00000126070.19	AGO3; EIF2C3	1			Post-transcriptional silencing by small RNAs; RUNX1 regulates genes involved in megakaryocyte differentiation and platelet function; Ca2+ pathway; MicroRNA (miRNA) biogenesis; Competing endogenous RNAs (ceRNAs) regulate PTEN translation; Small interfering RNA (siRNA) biogenesis; Regulation of RUNX1 Expression and Activity; MAPK6/MAPK4 signaling; TP53 Regulates Metabolic Genes; Oncogene Induced Se…	31	0	0.01	0.084	5.80793e-17	0.0451989	0	4.32	171.2	128.8		9.23				133734	152408			107408
FALSE	High	Master Protein	O14950	Myosin regulatory light chain 12B [OS=Homo sapiens]	0	34.682	30	6	51	6	172	19.8	4.84	540	47.52	6	6	regulation of biological process;response to stimulus	cytosol	metal ion binding;protein binding	Pf00036, Pf13202, Pf13405, Pf13833	103910; 10627	ENSG00000118680.12	MYL12B; MYL12A	18	Human Thyroid Stimulating Hormone (TSH) signaling pathway	Tight junction; Regulation of actin cytoskeleton; Leukocyte transendothelial migration; Focal adhesion; Platelet activation	RHO GTPases activate PAKs; EPHA-mediated growth cone collapse; RHO GTPases Activate ROCKs; Sema4D induced cell migration and growth-cone collapse; Smooth Muscle Contraction; RHO GTPases activate CIT; RHO GTPases activate PKNs	22	0	1.199	1.301	0.89224	0.976148	136.42	138.88	97.1	122.5	80.4	64.43	43.56	128.42		5.33086e+06	1.42522e+07		1.51138e+07	7.99567e+06
FALSE	High	Master Protein	P07737	profilin-1 [OS=Homo sapiens]	0	34.541	51	7	36	7	140	15	8.27	398	28.32	7	7	cell organization and biogenesis;regulation of biological process;response to stimulus	cytoplasm;cytoskeleton;cytosol;membrane;nucleus	enzyme regulator activity;nucleotide binding;protein binding;RNA binding	Pf00235	5216	ENSG00000108518.7	PFN1	17	Association Between Physico-Chemical Features and Toxicity Associated Pathways; VEGFA-VEGFR2 Signaling Pathway; Regulation of Actin Cytoskeleton; G13 Signaling Pathway	Rap1 signaling pathway; Shigellosis; Salmonella infection; Regulation of actin cytoskeleton	Platelet degranulation ; Signaling by ROBO receptors; RHO GTPases Activate Formins; PCP/CE pathway	22	0	4.207	0.184	0.647761	0.0450537	56.18	0.81	52.3	9.9	237.8	65.56	76.36	75.43		2.21564e+06	6.04566e+06		377744	1.26434e+06
FALSE	High	Master Protein	O75400	pre-mRNA-processing factor 40 homolog A [OS=Homo sapiens]	0	34.487	6	7	38	7	957	108.7	7.56	270	26.51	7	7	cell division;cell organization and biogenesis;cellular component movement;metabolic process;regulation of biological process	cytosol;membrane;nucleus;spliceosomal complex	protein binding;RNA binding	Pf00397, Pf01846	55660		PRPF40A	2	mRNA Processing	Spliceosome	mRNA Splicing - Major Pathway	6	0	0.086	0.398	0.732378	0.556209	0.51	1.97	207.8	83.9	8.3	19.5	35.27	36.98		6.17504e+06	4.67877e+06		2.8014e+06	1.68291e+06
FALSE	High	Master Protein	Q96II8-1	Leucine-rich repeat and calponin homology domain-containing protein 3 [OS=Homo sapiens]	0	34.342	12	8	47	8	777	86	6.71	293	29.65	8	8	regulation of biological process;response to stimulus	cytosol;extracellular;membrane	protein binding	Pf00307, Pf12799, Pf13855	84859	ENSG00000186001.12	LRCH3	3				0	0	1.498	0.95	0.814173	0.976148	59.22	41.79	146.3	141.3	12.4	10.31	32.67	42.15		4.69422e+06	4.05601e+06		3.33077e+06	5.33169e+06
FALSE	High	Master Protein	Q9H1B7	interferon regulatory factor 2-binding protein-like [OS=Homo sapiens]	0	34.312	12	7	25	7	796	82.6	8.24	266	27.31	7	6	regulation of biological process	nucleus	metal ion binding;protein binding	Pf11261	64207	ENSG00000119669.4	IRF2BPL	14				0	0	0.564	0.778	0.985542	0.979794	36.5	37.62	155	112.7	32.2	29.54	13.13	85.87		2.45831e+06	1.6087e+06		1.31757e+06	1.58727e+06
FALSE	High	Master Protein	Q13838-1	spliceosome RNA helicase DDX39B [OS=Homo sapiens]	0	34.183	19	8	26	8	428	49	5.67	172	18.09	8	8	cell organization and biogenesis;metabolic process;regulation of biological process;transport	cytoplasm;nucleus;spliceosomal complex	catalytic activity;nucleotide binding;protein binding;RNA binding	Pf00270, Pf00271, Pf14617	7919	ENSG00000225859.10; ENSG00000215425.11; ENSG00000198563.13; ENSG00000235439.10; ENSG00000230624.10; ENSG00000225073.10; ENSG00000229496.10	DDX39B	6; CHR_HSCHR6_MHC_MANN_CTG1; CHR_HSCHR6_MHC_QBL_CTG1; CHR_HSCHR6_MHC_SSTO_CTG1; CHR_HSCHR6_MHC_DBB_CTG1; CHR_HSCHR6_MHC_COX_CTG1; CHR_HSCHR6_MHC_MCF_CTG1		Influenza A; Spliceosome; RNA transport; mRNA surveillance pathway	Cleavage of Growing Transcript in the Termination Region ; Transport of Mature mRNA derived from an Intron-Containing Transcript; mRNA 3'-end processing	13	0	0.323	0.324	0.985542	0.261254	9.83	0.33	197.4	59	43.7	29.94	29.78	13.94		5.69999e+06	3.70793e+06		1.70065e+06	1.10902e+06
FALSE	High	Master Protein	H7C2W9	60S ribosomal protein L31 [OS=Homo sapiens]	0	34.174	48	6	46	6	108	12.8	11	426	37.78	6	6	metabolic process	ribosome	structural molecule activity	Pf01198		ENSG00000071082.10		2				0	0	0.242	1.256	0.985542	0.976148	11.97	14.85	131.2	144.6	24.2	5.99	12.22	123.18		2.14031e+07	2.3297e+07		2.25793e+07	2.68489e+07
FALSE	High	Master Protein	E5RI99	60S ribosomal protein L30 [OS=Homo sapiens]	0	34.13	51	6	38	6	114	12.6	9.55	258	26.31	6	6	metabolic process	ribosome	structural molecule activity	Pf01248		ENSG00000156482.10		8				0	0	0.072	0.825	0.672095	0.976148	0.64	21.48	140.1	146.5	13.4	29.84	38.3	124.03		2.35186e+07	1.53238e+07		2.61944e+07	1.50293e+07
FALSE	High	Master Protein	Q9Y2W1	Thyroid hormone receptor-associated protein 3 [OS=Homo sapiens]	0	33.97	10	7	21	7	955	108.6	10.15	209	14.06	7	7	metabolic process;regulation of biological process;response to stimulus	nucleus	DNA binding;nucleotide binding;protein binding;receptor activity;RNA binding	Pf15440	9967	ENSG00000054118.13	THRAP3	1	Interactome of polycomb repressive complex 2 (PRC2)		Transcriptional regulation of white adipocyte differentiation; PPARA activates gene expression	7	0	0.01	0.469	5.80793e-17	0.856866	0	2.47	234.1	65.9		61.78	16.75			5.97205e+06	2.34049e+06		933692	1.18462e+06
FALSE	High	Master Protein	O94964-2	Isoform 2 of Protein SOGA1 [OS=Homo sapiens]	0	33.921	7	9	19	9	1661	183.7	6.52		23.82		9	regulation of biological process;response to stimulus;transport	Golgi		Pf09730, Pf11365, Pf14818	140710	ENSG00000149639.14	SOGA1	20				0	0	0.942	1.686	0.985542	0.897426	9.82	3.59	52.9	84.7	162.4	35.45	49.57	38.88		1.14308e+06	1.9078e+06		1.63862e+06	3.40742e+06
FALSE	High	Master Protein	P55084	Trifunctional enzyme subunit beta, mitochondrial [OS=Homo sapiens]	0	33.869	16	7	18	7	474	51.3	9.41	178	15.74	7	7	metabolic process	endoplasmic reticulum;membrane;mitochondrion	catalytic activity;protein binding;RNA binding	Pf00108, Pf00109, Pf02803	3032	ENSG00000138029.13	HADHB	2	Fatty Acid Beta Oxidation; Valproic acid pathway; Sudden Infant Death Syndrome (SIDS) Susceptibility Pathways	Valine, leucine and isoleucine degradation; Fatty acid elongation; Fatty acid metabolism; Metabolic pathways; Fatty acid degradation	Beta oxidation of hexanoyl-CoA to butanoyl-CoA; Beta oxidation of lauroyl-CoA to decanoyl-CoA-CoA; Beta oxidation of palmitoyl-CoA to myristoyl-CoA; Beta oxidation of myristoyl-CoA to lauroyl-CoA; Acyl chain remodeling of CL; Beta oxidation of decanoyl-CoA to octanoyl-CoA-CoA; mitochondrial fatty acid beta-oxidation of unsaturated fatty acids; Beta oxidation of octanoyl-CoA to hexanoyl-CoA	23	0	0.229	0.22	0.97219	0.195026	0.5	5.42	238.3	29.2	32.5	43.56	54.29	76.68		1.84956e+06	3.4963e+06		467042	207919
FALSE	High	Master Protein	Q8IY17-1	Neuropathy target esterase [OS=Homo sapiens]	0	33.82	6	6	33	6	1366	149.9	7.81	356	26.37	6	6	metabolic process	endoplasmic reticulum;membrane	catalytic activity	Pf00027, Pf01734	10908		PNPLA6	19		Glycerophospholipid metabolism	Glycerophospholipid catabolism	6	0	0.01	0.379	5.80793e-17	0.691364	0	0.72	213.4	86.6		13.01	11.26			3.02231e+06	2.51305e+06		1.21213e+06	1.03334e+06
FALSE	High	Master Protein	A0A1W2PS27	mediator of RNA polymerase II transcription subunit 17 [OS=Homo sapiens]	0	33.802	12	7	38	7	652	74.1	8.65	220	25.2	7	7	metabolic process;regulation of biological process;response to stimulus	membrane;nucleus	protein binding;receptor activity	Pf10156	9440	ENSG00000042429.11	MED17	11				0	0	0.049	0.567	0.647761	0.976148	0.01	7.46	197.7	97.9	4.4	11.61	4.45	27.37		8.0957e+06	9.54327e+06		4.49332e+06	4.21898e+06
FALSE	High	Master Protein	P27348	14-3-3 protein theta [OS=Homo sapiens]	0	33.711	29	6	48	4	245	27.7	4.78	451	33.68	5	5	cell organization and biogenesis;regulation of biological process;response to stimulus;transport	cytoplasm;cytosol;membrane;mitochondrion	protein binding	Pf00244	10971	ENSG00000134308.13	YWHAQ	2	Cell Cycle; Pathogenic Escherichia coli infection; Primary Focal Segmental Glomerulosclerosis FSGS; IL-3 Signaling Pathway; Myometrial Relaxation and Contraction Pathways; Calcium Regulation in the Cardiac Cell; Sudden Infant Death Syndrome (SIDS) Susceptibility Pathways	PI3K-Akt signaling pathway; Epstein-Barr virus infection; Oocyte meiosis; Pathogenic Escherichia coli infection; Cell cycle; Hippo signaling pathway; Hepatitis B; Viral carcinogenesis	Translocation of GLUT4 to the plasma membrane; Chk1/Chk2(Cds1) mediated inactivation of Cyclin B:Cdk1 complex; TP53 Regulates Metabolic Genes; Activation of BAD and translocation to mitochondria ; RHO GTPases activate PKNs	37	0	2.783	0.472	0.653992	0.976148	6.38	1.91	72.3	32.3	195.4	46.43	48.08	59.62		1.98131e+06	3.91825e+06		873830	1.77415e+06
FALSE	High	Master Protein	P50990	T-complex protein 1 subunit theta [OS=Homo sapiens]	0	33.609	17	9	34	9	548	59.6	5.6	362	15.07	9	9	cell organization and biogenesis;metabolic process;regulation of biological process;transport	cytoplasm;cytoskeleton;cytosol;extracellular;organelle lumen	catalytic activity;nucleotide binding;protein binding	Pf00118	10694	ENSG00000156261.12	CCT8	21			BBSome-mediated cargo-targeting to cilium; Prefoldin mediated transfer of substrate to CCT/TriC; Cooperation of PDCL (PhLP1) and TRiC/CCT in G-protein beta folding; Association of TriC/CCT with target proteins during biosynthesis; Neutrophil degranulation; Folding of actin by CCT/TriC; Formation of tubulin folding intermediates by CCT/TriC	16	0	6.918	0.453	0.647761	0.976148	26.96	3.13	32.1	10.5	257.4	33.36	74.88	58.12		1.4568e+06	2.35617e+06		336091	1.09253e+06
FALSE	High	Master Protein	Q5JPE7	NODAL modulator 2 [OS=Homo sapiens]	0	33.516	6	5	30	5	1267	139.4	5.76	387	34.17	5	5	regulation of biological process	endoplasmic reticulum;membrane	protein binding	Pf09430, Pf13620, Pf13715, Pf14686	283820	ENSG00000185164.14	NOMO2	16				0	0	0.073	0.661	0.653992	0.976148	2.86	12.27	144.5	90.9	64.5	7.42	26.21			2.53412e+06	2.81491e+06		2.02744e+06	1.39337e+06
FALSE	High	Master Protein	Q86W42	THO complex subunit 6 homolog [OS=Homo sapiens]	0	33.428	22	7	24	7	341	37.5	7.43	280	14.6	7	7	cell death;development;metabolic process;regulation of biological process;transport	nucleus	protein binding;RNA binding	Pf00400	79228	ENSG00000131652.13	THOC6	16		RNA transport	Cleavage of Growing Transcript in the Termination Region ; Transport of Mature mRNA derived from an Intron-Containing Transcript; mRNA 3'-end processing	10	0	0.75	1.006	0.985542	0.976148	53.02	3.38	125.8	116.8	57.4	33.57	18.1	37.92		2.97818e+06	1.83542e+06		2.47002e+06	1.90955e+06
FALSE	High	Master Protein	A8K7N0	cDNA FLJ75556, highly similar to Homo sapiens ribosomal protein L14, mRNA [OS=Homo sapiens]	0	33.375	22	4	39	4	218	23.6	10.84	486	40.95	4	4	cell organization and biogenesis;metabolic process;transport	cytosol;membrane;ribosome	protein binding;RNA binding;structural molecule activity	Pf01929	9045		RPL14	3	Cytoplasmic Ribosomal Proteins			1	0	0.34	0.717	0.985542	0.976148	18.29	9.9	154.7	105.7	39.6	6.69	12.93	101.48		5.41544e+06	5.95322e+06		4.2509e+06	3.53889e+06
FALSE	High	Master Protein	Q7RTV0	PHD finger-like domain-containing protein 5A [OS=Homo sapiens]	0	33.353	49	6	48	6	110	12.4	8.41	543	42.75	6	6	metabolic process;regulation of biological process	nucleus;spliceosomal complex	DNA binding;metal ion binding;RNA binding	Pf03660	84844	ENSG00000100410.7	PHF5A	22	mRNA Processing	Spliceosome	mRNA Splicing - Major Pathway	6	0	0.031	0.713	0.647761	0.976148	0.2	8.41	164.5	124	11.6	10.31	17.8			8.99105e+06	1.04053e+07		8.27162e+06	6.42211e+06
FALSE	High	Master Protein	Q8TD19	Serine/threonine-protein kinase Nek9 [OS=Homo sapiens]	0	33.346	8	7	27	7	979	107.1	5.74	240	19.82	6	7	cell division;cell organization and biogenesis;metabolic process	cytoplasm;cytosol;nucleus	catalytic activity;metal ion binding;nucleotide binding;protein binding	Pf00069, Pf00415, Pf07714, Pf13540, Pf14531	91754	ENSG00000119638.12	NEK9	14			Activation of NIMA Kinases NEK9, NEK6, NEK7; Nuclear Pore Complex (NPC) Disassembly	7	0	0.336	1.129	0.985542	0.976148	20.31	134.98	126.9	137.9	35.3	67.09	67.42	90.82		2.48424e+06	885608		959757	2.70874e+06
FALSE	High	Master Protein	V9HWC6	peptidyl-prolyl cis-trans isomerase [OS=Homo sapiens]	0	33.314	32	7	46	7	208	22.7	9.32	456	30.72	7	7	metabolic process;regulation of biological process	endoplasmic reticulum;membrane;nucleus;organelle lumen	catalytic activity;protein binding;RNA binding	Pf00160	5479		PPIB	15	Prolactin Signaling Pathway			1	0	5.523	0.804	0.647761	0.976148	94.7	38.69	48.1	33.2	218.7	10.06	41.08	91.31		5.73102e+06	6.60863e+06		3.14846e+06	5.72637e+06
FALSE	High	Master Protein	Q99567	Nuclear pore complex protein Nup88 [OS=Homo sapiens]	0	33.213	14	7	29	7	741	83.5	5.69	190	19.99	7	7	cell organization and biogenesis;cellular component movement;metabolic process;regulation of biological process;transport	cytosol;nucleus	protein binding;transporter activity	Pf02050, Pf07767, Pf09789, Pf10168	4927	ENSG00000108559.11	NUP88	17		RNA transport	Rev-mediated nuclear export of HIV RNA; ISG15 antiviral mechanism; NEP/NS2 Interacts with the Cellular Export Machinery; tRNA processing in the nucleus; Transcriptional regulation by small RNAs; Nuclear Pore Complex (NPC) Disassembly; Regulation of Glucokinase by Glucokinase Regulatory Protein; Vpr-mediated nuclear import of PICs; Regulation of HSF1-mediated heat shock response; snRNP Assembly; S…	64	0	0.602	0.938	0.985542	0.976148	244.55	98.52	161.6	121.7	16.7	42.41	77.64	124.81		2.58325e+06	1.39141e+06		770759	2.64702e+06
FALSE	High	Master Protein	F5GZ97	WASH complex subunit 3 [OS=Homo sapiens]	0	33.123	21	4	61	4	193	21	4.46	611	61.94	4	4	transport	endosome	protein binding	Pf10152	51019	ENSG00000120860.10	CCDC53; WASHC3	12				0	0	0.205	1.032	0.970954	0.976148	1.97	36.48	118.4	177	4.5	13.62	17.05	41.5		6.38267e+06	5.26109e+06		7.67442e+06	9.77819e+06
FALSE	High	Master Protein	F8W1S1	Keratin, type II cytoskeletal 74 [OS=Homo sapiens]	0	33.033	10	7	104	1	543	59.4	7.44	698	71.36	7	7			structural molecule activity	Pf00038, Pf13514		ENSG00000170484.9		12				0	0	0.01	5.169	5.80793e-17	0.0334719	0	1430.34	216.9	83.1			48.9			189848			50721.8	104338
FALSE	High	Master Protein	P62304	small nuclear ribonucleoprotein E [OS=Homo sapiens]	0	32.961	57	4	37	4	92	10.8	9.44	339	41.87	4	4	cell organization and biogenesis;metabolic process;transport	cytoplasm;cytosol;nucleus;spliceosomal complex	protein binding;RNA binding	Pf01423	6635	ENSG00000182004.12	SNRPE	1	mRNA Processing	Spliceosome	SLBP independent Processing of Histone Pre-mRNAs; SLBP Dependent Processing of Replication-Dependent Histone Pre-mRNAs; mRNA Splicing - Major Pathway; mRNA Splicing - Minor Pathway; snRNP Assembly; Cleavage of Growing Transcript in the Termination Region	16	0	0.471	0.728	0.985542	0.976148	70.14	14.31	135.5	121.8	42.8	23.92	13.11	114.67		1.32178e+07	9.39333e+06		9.12559e+06	1.09902e+07
FALSE	High	Master Protein	Q59ED7	Uncharacterized protein [OS=Homo sapiens]	0	32.843	14	8	38	8	686	77.7	5.64	381	25.35	8	7	metabolic process;regulation of biological process;response to stimulus	membrane;mitochondrion	catalytic activity;nucleotide binding;protein binding	Pf00175, Pf00258, Pf00667	5447		POR	7				0	0	0.291	0.492	0.985542	0.945004	7.86	2.73	183	90.3	26.7	5.29	16.06	118.17		4.89682e+06	5.27722e+06		2.81011e+06	2.23687e+06
FALSE	High	Master Protein	P08567	pleckstrin [OS=Homo sapiens]	0	32.778	21	5	15	5	350	40.1	8.28	279	19.52	5	4	cell differentiation;cell organization and biogenesis;metabolic process;regulation of biological process;response to stimulus;transport	cytoplasm;cytosol;extracellular;membrane	protein binding	Pf00169, Pf00610, Pf15406, Pf15410	5341	ENSG00000115956.9	PLEK	2	Serotonin and anxiety-related events; TYROBP Causal Network; Serotonin and anxiety		Platelet degranulation	7	0	3.146	0.876	0.647761	0.995983	96.64	57.35	80.5	58.4	161.1	21.13	63.42	57.04		3.3296e+06	2.46403e+06		1.28098e+06	3.36408e+06
FALSE	High	Master Protein	Q92793-1	CREB-binding protein [OS=Homo sapiens]	0	32.507	5	10	30	10	2442	265.2	8.53	104	16.86	9	9	cell organization and biogenesis;metabolic process;regulation of biological process;response to stimulus	cytoplasm;nucleus	catalytic activity;DNA binding;metal ion binding;protein binding;signal transducer activity	Pf00439, Pf00569, Pf02135, Pf02172, Pf06001, Pf08214, Pf09030, Pf09770	1387	ENSG00000005339.14	CREBBP	16	Androgen receptor signaling pathway; Angiogenesis; TNF alpha Signaling Pathway; Notch Signaling Pathway; Initiation of transcription and translation elongation at the HIV-1 LTR; IL-6 signaling pathway; Pathways Affected in Adenoid Cystic Carcinoma; Hematopoietic Stem Cell Gene Regulation by GABP alpha/beta Complex; TGF-beta Signaling Pathway; Wnt Signaling Pathway and Pluripotency; TGF-beta Recep…	Renal cell carcinoma; Pathways in cancer; Influenza A; HIF-1 signaling pathway; Adherens junction; HTLV-I infection; Long-term potentiation; Epstein-Barr virus infection; Cell cycle; TGF-beta signaling pathway; Wnt signaling pathway; Tuberculosis; FoxO signaling pathway; Notch signaling pathway; Thyroid hormone signaling pathway; Hepatitis B; Jak-STAT signaling pathway; Prostate cancer; Viral car…	NOTCH1 Intracellular Domain Regulates Transcription; Transcriptional regulation of white adipocyte differentiation; TRAF6 mediated IRF7 activation; Activation of anterior HOX genes in hindbrain development during early embryogenesis; Constitutive Signaling by NOTCH1 HD+PEST Domain Mutants; PPARA activates gene expression; Factors involved in megakaryocyte development and platelet production; RUNX…	107	0	0.01	0.839	5.80793e-17	0.99981	0	64.54	175.9	124.1		44.91	44.22			3.60614e+06	1.86777e+06		1.32509e+06	2.53086e+06
FALSE	High	Master Protein	P49327	Fatty acid synthase [OS=Homo sapiens]	0	32.396	5	12	32	12	2511	273.3	6.44	132	1.71	12	12	cell differentiation;metabolic process;regulation of biological process;response to stimulus	cytoplasm;cytosol;Golgi;membrane;mitochondrion	catalytic activity;nucleotide binding;protein binding;RNA binding	Pf00106, Pf00107, Pf00108, Pf00109, Pf00698, Pf00975, Pf02801, Pf08242, Pf08659, Pf13602, Pf14765	2194	ENSG00000169710.8	FASN	17	AMP-activated Protein Kinase (AMPK) Signaling; Sterol Regulatory Element-Binding Proteins (SREBP) signalling; SREBF and miR33 in cholesterol and lipid homeostasis; Liver X Receptor Pathway; Fatty Acid Biosynthesis; Angiopoietin Like Protein 8 Regulatory Pathway	Fatty acid biosynthesis; Fatty acid metabolism; AMPK signaling pathway; Insulin signaling pathway; Metabolic pathways	ChREBP activates metabolic gene expression; Fatty acyl-CoA biosynthesis; Vitamin B5 (pantothenate) metabolism; Activation of gene expression by SREBF (SREBP)	23	0	5.146	0.238	0.647761	0.279258	51.45	2.99	48.9	12.3	238.8	14.66	99.79	32.31		2.07554e+06	1.68571e+06		196213	1.13687e+06
FALSE	High	Master Protein	Q13572-1	Inositol-tetrakisphosphate 1-kinase [OS=Homo sapiens]	0	32.236	18	4	23	4	414	45.6	6.16	264	27.97	4	4	coagulation;metabolic process;regulation of biological process;response to stimulus	cytosol;membrane	catalytic activity;metal ion binding;nucleotide binding	Pf05770	3705	ENSG00000274958.4; ENSG00000100605.16	ITPK1	14; CHR_HSCHR14_7_CTG1		Phosphatidylinositol signaling system; Inositol phosphate metabolism; Metabolic pathways	Synthesis of IP3 and IP4 in the cytosol; Synthesis of pyrophosphates in the cytosol; Factors involved in megakaryocyte development and platelet production	9	0	0.254	1.12	0.954353	0.976148	3.44	58.5	140.1	143.4	16.5	7.6	60.34	55.99		1.4417e+06	1.6054e+06		987423	2.45725e+06
FALSE	High	Master Protein	Q8TBR3	Fusion (Involved in t(1216) in malignant liposarcoma) [OS=Homo sapiens]	0	32.152	10	4	18	2	526	53.4	9.38	242	21.96	4	4	metabolic process;regulation of biological process;response to stimulus	nucleus	DNA binding;metal ion binding;protein binding;RNA binding	Pf00076, Pf00641, Pf13893, Pf14259	2521		FUS	16	mRNA Processing			1	2	0.388	0.687	0.985542	0.976148	18.92	3.74	174.2	86.8	39	26.34	52.19	109.53		2.02128e+06	1.38652e+06		566725	1.22971e+06
FALSE	High	Master Protein	B4DL06	cDNA FLJ59565, highly similar to Beta-catenin [OS=Homo sapiens]	0	32.094	11	7	41	3	739	80.8	6.09	454	30.05	7	7	cell communication;cell differentiation;cell growth;cell organization and biogenesis;cell proliferation;cellular component movement;metabolic process;regulation of biological process;response to stimulus;transport	cytoplasm;cytosol;membrane;nucleus	DNA binding;protein binding;signal transducer activity	Pf00514	1499		CTNNB1	3	Androgen receptor signaling pathway; MicroRNAs in cardiomyocyte hypertrophy; Heart Development; TNF related weak inducer of apoptosis (TWEAK) Signaling Pathway; Arrhythmogenic Right Ventricular Cardiomyopathy; Pathogenic Escherichia coli infection; Corticotropin-releasing hormone signaling pathway; Adipogenesis; Gastric cancer network 2; Brain-Derived Neurotrophic Factor (BDNF) signaling pathway;…			18	0	0.054	1.364	0.647761	0.976148	1.12	51.37	120	159.5	20.5	7.84	37.87			1.09983e+06	984248		1.05021e+06	1.81847e+06
FALSE	High	Master Protein	O00182-1	Galectin-9 [OS=Homo sapiens]	0	32.061	17	5	37	5	355	39.5	9.17	559	44.71	4	5	cell differentiation;defense response;metabolic process;regulation of biological process;response to stimulus	cytoplasm;cytosol;extracellular;nucleus	protein binding;signal transducer activity	Pf00337	3965	ENSG00000168961.16	LGALS9	17			Interleukin-2 family signaling	4	0	0.693	0.784	0.985542	0.976148	51.46	25.6	121.9	93	85.1	2.33	44.95	75.06		6.32957e+06	6.54117e+06		6.82702e+06	3.53373e+06
FALSE	High	Master Protein	B2RDW0	cDNA, FLJ96792, highly similar to Homo sapiens calmodulin 2 (phosphorylase kinase, delta) (CALM2), mRNA [OS=Homo sapiens]	0	32	44	5	31	5	149	16.8	4.22	302	13.02	5	4	metabolic process;regulation of biological process;response to stimulus	cytoplasm	catalytic activity;enzyme regulator activity;metal ion binding;protein binding	Pf00036, Pf08726, Pf12763, Pf13202, Pf13405, Pf13499, Pf13833, Pf14658	805		CALM2	2	Myometrial Relaxation and Contraction Pathways; Glycogen Metabolism; Calcium Regulation in the Cardiac Cell			3	0	3.204	2.249	0.647761	0.337293	96.84	33.53	78.3	192.3	29.4	40.12	2.49	37.87		2.42306e+06	4.34232e+06		7.82826e+06	8.10851e+06
FALSE	High	Master Protein	B4DY09	Interleukin enhancer-binding factor 2 [OS=Homo sapiens]	0	31.909	21	8	39	8	352	38.9	4.94	470	30.85	8	8	metabolic process;regulation of biological process;response to stimulus;transport	extracellular;membrane;nucleus;organelle lumen	catalytic activity;DNA binding;nucleotide binding;protein binding;RNA binding	Pf07528	3608	ENSG00000143621.16	ILF2	1	B Cell Receptor Signaling Pathway			1	0	0.22	0.799	0.985542	0.976148	5.7	0.14	154	132.4	13.6	8.19	5.89	88.75		4.09093e+06	4.59366e+06		3.88612e+06	3.57539e+06
FALSE	High	Master Protein	U6FVB0	Tyrosine-protein kinase receptor [OS=Homo sapiens]	0	31.879	9	4	27	4	627	70.3	8.13	445	31.83	4	3	cell death;cell differentiation;cell organization and biogenesis;cellular component movement;metabolic process;regulation of biological process;response to stimulus;transport	cell surface;endosome;membrane	catalytic activity;nucleotide binding;protein binding;receptor activity;signal transducer activity	Pf00069, Pf07714, Pf08831, Pf09307, Pf15102	4914		NTRK1	1	Brain-Derived Neurotrophic Factor (BDNF) signaling pathway; MAPK Signaling Pathway			2	0	0.373	0.612	0.987547	0.976148	5.38	4.05	164.4	101.4	34.3	12.13	22.43	81.39		5.27703e+06	4.44349e+06		3.50367e+06	2.54448e+06
FALSE	High	Master Protein	B3GQS7	Mitochondrial heat shock 60kD protein 1 variant 1 [OS=Homo sapiens]	0	31.788	13	6	26	6	569	60.6	6.04	350	28.05	6	6	cell organization and biogenesis;cell proliferation;metabolic process;regulation of biological process;response to stimulus;transport	cell surface;cytoplasm;cytosol;endosome;membrane;mitochondrion;organelle lumen	catalytic activity;DNA binding;nucleotide binding;protein binding;RNA binding	Pf00118	3329		HSPD1	2	Apoptosis-related network due to altered Notch3 in ovarian cancer; Sudden Infant Death Syndrome (SIDS) Susceptibility Pathways			2	0	0.298	0.214	0.985542	0.084044	0.58	4.48	198.5	41.6	59.8	36.78	49.27	58.84		2.72903e+06	4.64744e+06		1.07451e+06	519235
FALSE	High	Master Protein	P09211	Glutathione S-transferase P [OS=Homo sapiens]	0	31.484	30	5	24	3	210	23.3	5.64	322	10.58	5	4	cell communication;cell proliferation;metabolic process;regulation of biological process;response to stimulus;transport	cytoplasm;cytosol;extracellular;membrane;mitochondrion;nucleus;organelle lumen	antioxidant activity;catalytic activity;enzyme regulator activity;protein binding	Pf00043, Pf02798, Pf14497	2950	ENSG00000084207.15	GSTP1	11	NRF2 pathway; Photodynamic therapy-induced NFE2L2 (NRF2) survival signaling; Exercise-induced Circadian Regulation; Arachidonate Epoxygenase / Epoxide Hydrolase; Metapathway biotransformation	Pathways in cancer; Platinum drug resistance; Prostate cancer; Glutathione metabolism; Chemical carcinogenesis; Drug metabolism - cytochrome P450; Metabolism of xenobiotics by cytochrome P450	Glutathione conjugation; Neutrophil degranulation; Detoxification of Reactive Oxygen Species	22	2	5.364	0.297	0.647761	0.179451	25.66	2.03	48.1	21.3	230.5	57.02	51.39	33.35		2.28796e+06	5.37893e+06		1.06289e+06	2.27622e+06
FALSE	High	Master Protein	F8W881	constitutive coactivator of PPAR-gamma-like protein 2 [OS=Homo sapiens]	0	31.432	9	7	36	6	895	99.3	8.7	276	31.7	6	6		nucleus	RNA binding		54954	ENSG00000184083.11	FAM120C	X				0	0	0.01	0.849	5.80793e-17	0.991454	0	9.11	166.1	133.9		6.18	13.36			1.97094e+06	2.15112e+06		1.50892e+06	1.82382e+06
FALSE	High	Master Protein	B5BU25	U2 small nuclear RNA auxiliary factor 2 isoform b [OS=Homo sapiens]	0	31.398	10	3	29	3	471	53.1	9.09	317	37.87	3	3	metabolic process;regulation of biological process;transport	nucleus;spliceosomal complex	protein binding;RNA binding	Pf00076, Pf13893, Pf14259	11338		U2AF2	19	mRNA Processing			1	0	0.327	0.761	0.985542	0.976148	37.99	10.98	163.8	122.9	13.3	27.74	8.1	98.23		2.38473e+06	3.54858e+06		2.06171e+06	2.31217e+06
FALSE	High	Master Protein	Q92615	la-related protein 4B [OS=Homo sapiens]	0	31.325	9	5	26	5	738	80.5	6.92	277	31.84	5	5	regulation of biological process	cytoplasm;cytosol;membrane;ribosome	protein binding;RNA binding	Pf05383, Pf14259	23185	ENSG00000107929.14	LARP4B	10				0	0	0.658	1.424	0.985542	0.976148	48.77	40.6	119.5	156.4	24.1	21.98	35.83	111.82		1.57158e+06	2.14991e+06		1.85588e+06	3.1153e+06
FALSE	High	Master Protein	Q96QR8	Transcriptional activator protein Pur-beta [OS=Homo sapiens]	0	31.287	25	8	47	7	312	33.2	5.43	245	29.81	8	8	cell differentiation;cell proliferation;metabolic process;regulation of biological process	nucleus	DNA binding;protein binding;RNA binding	Pf04845	5814	ENSG00000146676.8	PURB	7				0	1	0.285	1.476	0.985542	0.976148	0.32	22.25	100.1	181.1	18.9	28	5.87	31.68		2.29854e+06	3.43338e+06		4.87497e+06	5.29735e+06
FALSE	High	Master Protein	V5YQL4	Adenosylhomocysteinase [OS=Homo sapiens]	0	31.259	7	8	53	3	1169	130.8	6.77	388	24.94	8	8	cell communication;cell death;cell differentiation;cell division;cell organization and biogenesis;cell proliferation;metabolic process;regulation of biological process;response to stimulus;transport	cell surface;cytoplasm;Golgi;membrane;nucleus	catalytic activity;nucleotide binding;protein binding;receptor activity;signal transducer activity	Pf00047, Pf00069, Pf00670, Pf01262, Pf01488, Pf02254, Pf02826, Pf05221, Pf07679, Pf07714, Pf13895, Pf13927	2263		FGFR2	10	Angiogenesis; MicroRNAs in cardiomyocyte hypertrophy; Cardiac Hypertrophic Response; Regulation of Actin Cytoskeleton			4	5	1.99	0.785	0.717441	0.976148	117.06	23.91	25.8	23.9	250.3	23.67	4.92	6.64		5.03524e+07	3.59135e+07		4.08768e+07	3.81295e+07
FALSE	High	Master Protein	Q13501-1	sequestosome-1 [OS=Homo sapiens]	0	31.236	21	5	12	5	440	47.7	5.22	172	15.13	5	5	cell communication;cell death;cell differentiation;cell organization and biogenesis;metabolic process;regulation of biological process;response to stimulus;transport	cytoplasm;cytosol;endoplasmic reticulum;endosome;nucleus;vacuole	catalytic activity;metal ion binding;protein binding	Pf00564, Pf00569	8878	ENSG00000161011.19	SQSTM1	5	Regulation of toll-like receptor signaling pathway; IL-1 signaling pathway; RANKL/RANK (Receptor activator of NFKB (ligand)) Signaling Pathway; Brain-Derived Neurotrophic Factor (BDNF) signaling pathway; Apoptosis-related network due to altered Notch3 in ovarian cancer; NRF2 pathway; Interleukin-1 Induced Activation of NF-kappa-B; Senescence and Autophagy in Cancer	Osteoclast differentiation	Interleukin-1 family signaling; NF-kB is activated and signals survival; Signalling by NGF; p75NTR recruits signalling complexes; NRIF signals cell death from the nucleus; Pink/Parkin Mediated Mitophagy	24	0	0.041	1.512	0.647761	0.976148	0.5	51.89	97	186.2	16.8	25.69	83.4			753673	1.08826e+06		882745	3.42014e+06
FALSE	High	Master Protein	B7Z5Z0	cDNA FLJ52273, highly similar to CCR4-NOT transcription complex subunit 8 [OS=Homo sapiens]	0	31	25	6	18	6	269	31	5.03	200	13.67	6	6	metabolic process;regulation of biological process;response to stimulus	cytosol;nucleus	catalytic activity;metal ion binding;protein binding;RNA binding	Pf04857	9337		CNOT8	5				0	0	0.061	1.419	0.647761	0.976148	1.66	34.63	119.9	164.4	15.7	15.46	55.6			1.2968e+06	1.61512e+06		1.31015e+06	3.00794e+06
FALSE	High	Master Protein	P33240	cleavage stimulation factor subunit 2 [OS=Homo sapiens]	0	30.997	14	8	52	8	577	60.9	6.83	439	40.05	8	7	metabolic process	nucleus	protein binding;RNA binding	Pf00076, Pf13893, Pf14259, Pf14304, Pf14327	1478	ENSG00000101811.13	CSTF2	X	mRNA Processing	mRNA surveillance pathway	Cleavage of Growing Transcript in the Termination Region ; Processing of Intronless Pre-mRNAs; mRNA 3'-end processing; mRNA Splicing - Major Pathway; tRNA processing in the nucleus	15	0	0.091	0.285	0.750984	0.150842	0.73	7.78	223	66	11	38.12	46.02	110.74		5.69396e+06	9.89618e+06		3.11501e+06	1.58541e+06
FALSE	High	Master Protein	Q96JB5	CDK5 regulatory subunit-associated protein 3 [OS=Homo sapiens]	0	30.981	16	8	39	8	506	56.9	4.75	240	16.1	8	7	cell organization and biogenesis;cell proliferation;metabolic process;regulation of biological process;response to stimulus	cytoplasm;cytoskeleton;cytosol;membrane;nucleus	protein binding	Pf05600	80279	ENSG00000108465.14	CDK5RAP3	17				0	0	0.08	0.59	0.688495	0.976148	3.74	3.1	175.7	104.4	19.8	7.22	19.64			3.07511e+06	2.77622e+06		1.99716e+06	1.51019e+06
FALSE	High	Master Protein	A0A140TA32	Complement C4-A [OS=Homo sapiens]	0	30.966	3	4	24	4	1698	187.6	7.12	563	37.5	4	4	defense response;metabolic process;regulation of biological process;response to stimulus	extracellular;membrane;organelle lumen	catalytic activity;enzyme regulator activity;protein binding	Pf00207, Pf01759, Pf01821, Pf01835, Pf07677, Pf07678, Pf07703, Pf10569, Pf11974, Pf13249	720	ENSG00000227746.9	C4A	6; CHR_HSCHR6_MHC_MCF_CTG1	Allograft Rejection; Complement Activation; Sudden Infant Death Syndrome (SIDS) Susceptibility Pathways			3	0	0.03	1.055	0.647761	0.976148	0.18	1.73	144.7	151.1	4.2	19.52	15.12			5.31935e+06	4.02874e+06		5.38227e+06	4.34261e+06
FALSE	High	Master Protein	P60866	40S ribosomal protein S20 [OS=Homo sapiens]	0	30.852	35	4	68	4	119	13.4	9.94	429	43.62	4	4	cell organization and biogenesis;metabolic process;transport	cytoplasm;cytosol;membrane;ribosome	protein binding;RNA binding;structural molecule activity	Pf00338	6224	ENSG00000008988.9	RPS20	8	Cytoplasmic Ribosomal Proteins	Ribosome	Peptide chain elongation; Eukaryotic Translation Termination; Viral mRNA Translation; Formation of the ternary complex, and subsequently, the 43S complex; L13a-mediated translational silencing of Ceruloplasmin expression; Selenocysteine synthesis; Nonsense Mediated Decay (NMD) independent of the Exon Junction Complex (EJC); Nonsense Mediated Decay (NMD) enhanced by the Exon Junction Complex (EJC)…	38	0	1.341	1.166	0.851629	0.976148	145.38	1.26	113.2	145.1	41.8	3.28	3.81	96.15		8.76961e+06	8.37212e+06		1.12856e+07	1.06934e+07
FALSE	High	Master Protein	Q9Y2X0-1	Mediator of RNA polymerase II transcription subunit 16 [OS=Homo sapiens]	0	30.736	10	7	41	7	877	96.7	7.37	402	23.88	7	7	metabolic process;regulation of biological process;response to stimulus	membrane;nucleus	catalytic activity;protein binding;receptor activity	Pf00400, Pf11635	10025	ENSG00000175221.14	MED16	19		Thyroid hormone signaling pathway	Transcriptional regulation of white adipocyte differentiation; PPARA activates gene expression; Generic Transcription Pathway	10	0	0.515	0.402	0.985542	0.572863	66.35	6.52	201.8	74.5	23.7	5.5	19.27	87.89		4.67041e+06	5.04819e+06		2.05703e+06	1.5637e+06
FALSE	High	Master Protein	F8VV52	CCR4-NOT transcription complex subunit 2 [OS=Homo sapiens]	0	30.734	15	5	28	5	531	58.6	7.37	318	24.86	5	5	cell differentiation;metabolic process;regulation of biological process;response to stimulus	cytoplasm;cytosol;membrane;nucleus	catalytic activity;protein binding	Pf04153	4848	ENSG00000111596.11	CNOT2	12				0	0	0.01	1.287	5.80793e-17	0.976148	0	32.05	123.4	176.6		11.61	51.36			1.92918e+06	2.27411e+06		2.04907e+06	4.38615e+06
FALSE	High	Master Protein	Q15019	septin-2 [OS=Homo sapiens]	0	30.716	28	7	31	7	361	41.5	6.6	194	17.51	7	7	cell differentiation;cell division;cell organization and biogenesis;regulation of biological process;response to stimulus	chromosome;cytoplasm;cytoskeleton;cytosol;membrane;nucleus	nucleotide binding;protein binding	Pf00071, Pf00735, Pf01926	4735	ENSG00000168385.17	SEPT2	2		Bacterial invasion of epithelial cells	Anchoring of the basal body to the plasma membrane	4	0	4.865	0.701	0.647761	0.976148	124.31	5.21	39.7	35.1	225.2	25.88	9.61	112.06		1.4012e+06	967702		962126	1.10243e+06
FALSE	High	Master Protein	P62805	histone H4 [OS=Homo sapiens]	0	30.675	46	4	25	4	103	11.4	11.36	213	16.5	4	4	cell organization and biogenesis;metabolic process;regulation of biological process;response to stimulus	chromosome;extracellular;membrane;nucleus	DNA binding;protein binding;RNA binding	Pf00125, Pf02969, Pf15630	8359; 8361; 8360; 8363; 8370; 554313; 8365; 8364; 121504; 8367; 8294; 8366; 8362; 8368	ENSG00000197061.4; ENSG00000275126.1; ENSG00000273542.1; ENSG00000197238.4; ENSG00000197837.3; ENSG00000276966.2; ENSG00000158406.4; ENSG00000270882.2; ENSG00000274618.1; ENSG00000278637.1; ENSG00000277157.1; ENSG00000278705.1; ENSG00000270276.2; ENSG00000276180.1	HIST1H4A; HIST1H4F; HIST1H4D; HIST1H4J; HIST2H4A; HIST2H4B; HIST1H4H; HIST1H4C; HIST4H4; HIST1H4E; HIST1H4I; HIST1H4B; HIST1H4K; HIST1H4L	6; 1; 12	Gastric Cancer Network 1; Histone Modifications; Type II interferon signaling (IFNG)	Viral carcinogenesis; Systemic lupus erythematosus; Alcoholism	SIRT1 negatively regulates rRNA expression; RMTs methylate histone arginines; Nonhomologous End-Joining (NHEJ); Activation of anterior HOX genes in hindbrain development during early embryogenesis; NoRC negatively regulates rRNA expression; Meiotic synapsis; Transcriptional regulation by small RNAs; Meiotic recombination; PRC2 methylates histones and DNA; Recruitment and ATM-mediated phosphorylat…	82	0	0.811	0.446	0.96801	0.823094	4.84	3.46	126.2	70.9	102.9	6.73	0.83	15.81		2.92245e+06	3.21459e+06		1.73279e+06	1.71258e+06
FALSE	High	Master Protein	P62316	Small nuclear ribonucleoprotein Sm D2 [OS=Homo sapiens]	0	30.649	53	7	71	7	118	13.5	9.91	754	60.35	6	7	cell organization and biogenesis;metabolic process;transport	cytoplasm;cytosol;nucleus;spliceosomal complex	protein binding;RNA binding	Pf01423	6633	ENSG00000125743.10	SNRPD2	19	mRNA Processing	Spliceosome	snRNP Assembly; mRNA Splicing - Major Pathway; mRNA Splicing - Minor Pathway	9	0	0.257	0.928	0.985542	0.976148	10.1	11.26	131.6	132.4	35.9	5.09	3.65	98.07		1.05746e+07	9.83976e+06		1.05282e+07	9.99875e+06
FALSE	High	Master Protein	P09525	annexin A4 [OS=Homo sapiens]	0	30.625	23	6	27	6	319	35.9	6.13	376	16.22	6	6	cell differentiation;regulation of biological process;response to stimulus	cell surface;cytoplasm;membrane;nucleus	enzyme regulator activity;metal ion binding;protein binding	Pf00191	307		ANXA4	2	Prostaglandin Synthesis and Regulation			1	0	6.182	0.359	0.647761	0.961631	6.7	7.74	36.6	4.1	259.3	62.77	110.71	44.15		861296	2.23614e+06		53797	441703
FALSE	High	Master Protein	D3DV26	S100 calcium binding protein A10 (Annexin II ligand, calpactin I, light polypeptide (P11)), isoform CRA_b [OS=Homo sapiens]	0	30.585	15	3	26	3	205	22.3	10.33	170	19.04	2	3	cell organization and biogenesis;regulation of biological process;response to stimulus	endoplasmic reticulum;extracellular;membrane	metal ion binding;protein binding	Pf01023	6281		S100A10	1	Prostaglandin Synthesis and Regulation			1	0	0.01	1.09	5.80793e-17	0.976148	0	48.45	159	140.1	0.9	37.29	0.65			8.0514e+06	1.38172e+07		9.25102e+06	9.33707e+06
FALSE	High	Master Protein	E9PKZ0	60S ribosomal protein L8 [OS=Homo sapiens]	0	30.509	18	5	41	5	205	22.4	10.76	329	36.03	5	5	metabolic process	ribosome	structural molecule activity	Pf00181, Pf03947		ENSG00000161016.17		8				0	0	0.692	0.824	0.985542	0.976148	16.9	23.29	126.1	101.4	72.5	21.1	15.92	52.79		5.68295e+06	7.67561e+06		5.9441e+06	4.74142e+06
FALSE	High	Master Protein	Q9NRW7	Vacuolar protein sorting-associated protein 45 [OS=Homo sapiens]	0	30.395	14	7	37	7	570	65	8.24	227	18.85	7	6	coagulation;transport	endosome;Golgi;membrane	protein binding	Pf00995	11311	ENSG00000136631.12	VPS45	1		Endocytosis	Intra-Golgi traffic; Factors involved in megakaryocyte development and platelet production	7	0	0.067	1.117	0.653992	0.976148	2.22	30.43	142.7	151.9	5.5	6.89	21.23			2.54295e+06	2.30671e+06		2.21596e+06	2.99876e+06
FALSE	High	Master Protein	Q96HN2	Adenosylhomocysteinase 3 [OS=Homo sapiens]	0	30.386	13	7	42	2	611	66.7	7.36	342	19.02	7	6	metabolic process;transport	cytoplasm;cytosol;endoplasmic reticulum	catalytic activity;nucleotide binding;protein binding	Pf00670, Pf01262, Pf02254, Pf02826, Pf05221	23382	ENSG00000158467.16	AHCYL2	7	One Carbon Metabolism; Trans-sulfuration and one carbon metabolism	Cysteine and methionine metabolism; Metabolic pathways	Bicarbonate transporters	8	0	0.779	0.902	0.985542	0.976148	13.83	62.75	82.1	107.4	110.5	38.04	75.55	25.35		227918	131289		124716	410765
FALSE	High	Master Protein	P49756-1	RNA-binding protein 25 [OS=Homo sapiens]	0	30.166	8	6	34	6	843	100.1	6.32	259	24.57	6	6	metabolic process;regulation of biological process	cytoplasm;nucleus;spliceosomal complex	protein binding;RNA binding	Pf00076, Pf01480, Pf14259	58517	ENSG00000119707.13	RBM25	14		Spliceosome		1	0	0.119	0.436	0.798112	0.968998	0.12	6.2	211.1	84.4	4.5	9.2	33.29	1.19		2.82151e+06	2.47669e+06		1.34257e+06	830920
FALSE	High	Master Protein	Q5SYE7	NHS-like protein 1 [OS=Homo sapiens]	0	30.109	7	5	21	4	1610	170.6	6.96	159	13.36	5	5	cellular component movement	membrane		Pf15273	57224	ENSG00000135540.11	NHSL1	6				0	1	0.055	1.821	0.647761	0.812604	1.2	32.79	98.4	186.6	15	10.01	36.72			746952	648188		1.0116e+06	1.72116e+06
FALSE	High	Master Protein	Q15836	Vesicle-associated membrane protein 3 [OS=Homo sapiens]	0	29.864	43	4	22	4	100	11.3	8.79	186	16.32	4	4	cell organization and biogenesis;regulation of biological process;transport	cell surface;cytosol;endosome;membrane	protein binding	Pf00957	9341	ENSG00000049245.12	VAMP3	1		SNARE interactions in vesicular transport; Phagosome	Cargo recognition for clathrin-mediated endocytosis; ER-Phagosome pathway; Retrograde transport at the Trans-Golgi-Network	13	0	1.256	1.467	0.985542	0.976148	145.43	13.53	115.1	146.1	38.8	3.19	3.37	92.62		1.21307e+06	1.15963e+06		1.54242e+06	1.4707e+06
FALSE	High	Master Protein	B4DV79	Eukaryotic translation initiation factor 3 subunit B [OS=Homo sapiens]	0	29.776	12	9	44	9	738	85.1	5.26	193	17.12	9	9	cell organization and biogenesis;metabolic process;regulation of biological process	cytoplasm;cytosol	protein binding;RNA binding;structural molecule activity	Pf00076, Pf08662, Pf13893, Pf14259	8662		EIF3B	7	Translation Factors			1	0	3.65	0.821	0.647761	0.984709	97.04	48.14	72.1	67.6	160.3	9.76	36.16	80.26		2.66483e+06	2.3208e+06		1.79485e+06	3.02813e+06
FALSE	High	Master Protein	A8MUD9	60S ribosomal protein L7 [OS=Homo sapiens]	0	29.743	27	6	36	6	208	24.4	10.67	308	23.25	6	5	cell organization and biogenesis;metabolic process;transport	cytoplasm;cytosol;membrane;nucleus	DNA binding;protein binding;RNA binding;structural molecule activity	Pf00327, Pf08079	6129	ENSG00000147604.13	RPL7	8	Cytoplasmic Ribosomal Proteins			1	0	1.603	0.687	0.790928	0.976148	74.27	9.61	102.7	71.3	126	35.82	13.9	73.46		3.58824e+06	6.02257e+06		2.92417e+06	3.56166e+06
FALSE	High	Master Protein	Q14847	LIM and SH3 domain protein 1 [OS=Homo sapiens]	0	29.667	23	6	55	6	261	29.7	7.05	429	27.4	6	6	regulation of biological process;transport	cytoplasm;cytoskeleton	metal ion binding;protein binding;transporter activity	Pf00018, Pf00412, Pf00880, Pf07653, Pf14604	3927	ENSG00000002834.17	LASP1	17				0	0	12.021	0.436	0.478096	0.976148	23.01	0.86	24.4	6.9	268.7	79.28	91.02	74.9		998222	3.54521e+06		248473	1.14595e+06
FALSE	High	Master Protein	J3KPS2	Protein FAM83H [OS=Homo sapiens]	0	29.47	9	5	16	5	906	96.4	8.84	104	10.37	5	5						ENSG00000273889.2; ENSG00000180921.6		CHR_HSCHR8_3_CTG7; 8				0	0	0.01	1.427	5.80793e-17	0.976148	0	33.28	129.2	170.8		47.64	75.05			758755	1.52967e+06		789110	2.57372e+06
FALSE	High	Master Protein	P53621-1	coatomer subunit alpha [OS=Homo sapiens]	0	29.412	8	8	18	8	1224	138.3	7.66	133	6.78	8	8	regulation of biological process;transport	cytoplasm;cytosol;extracellular;Golgi;membrane	protein binding;structural molecule activity	Pf00400, Pf04053, Pf06957	1314	ENSG00000122218.14	COPA	1			COPI-dependent Golgi-to-ER retrograde traffic; COPI-mediated anterograde transport	11	0	5.711	0.05	0.647761	0.000722984	74.46	0.89	57.7	24.6	217.7	22.04		90.65		1.08108e+06	1.48023e+06			538774
FALSE	High	Master Protein	P28482	mitogen-activated protein kinase 1 [OS=Homo sapiens]	0	29.377	22	7	22	7	360	41.4	6.98	271	7.24	7	5	cell communication;cell death;cell differentiation;cell proliferation;cellular component movement;cellular homeostasis;metabolic process;regulation of biological process;response to stimulus;transport	cytoplasm;cytoskeleton;cytosol;endosome;extracellular;Golgi;membrane;mitochondrion;nucleus;organelle lumen	catalytic activity;DNA binding;nucleotide binding;protein binding;signal transducer activity	Pf00069, Pf01636, Pf07714	5594	ENSG00000100030.14	MAPK1	22	IL-5 Signaling Pathway; Osteopontin Signaling; Regulation of toll-like receptor signaling pathway; Physiological and Pathological Hypertrophy of the Heart; Angiogenesis; MicroRNAs in cardiomyocyte hypertrophy; Type II diabetes mellitus; Heart Development; Integrin-mediated Cell Adhesion; IL-1 signaling pathway; Integrated Breast Cancer Pathway; RANKL/RANK (Receptor activator of NFKB (ligand)) Sig…	Th1 and Th2 cell differentiation; Hepatitis B; Neurotrophin signaling pathway; Endometrial cancer; Glioma; Melanogenesis; Retrograde endocannabinoid signaling; Fc gamma R-mediated phagocytosis; Platelet activation; Viral carcinogenesis; Prion diseases; Phospholipase D signaling pathway; MAPK signaling pathway; Prostate cancer; EGFR tyrosine kinase inhibitor resistance; Adherens junction; Hepatiti…	phospho-PLA2 pathway; NCAM signaling for neurite out-growth; Activated TLR4 signalling; Negative feedback regulation of MAPK pathway; RUNX2 regulates osteoblast differentiation; Neutrophil degranulation; Regulation of actin dynamics for phagocytic cup formation; Signaling by BRAF and RAF fusions; Signaling by RAS mutants; Signaling by high-kinase activity BRAF mutants; Signaling by moderate kinas…	290	0	4.007	0.315	0.647761	0.619285	20.97	3.1	95.5	19.9	184.6	30.05	31.78	75.96		1.66185e+06	2.55853e+06		341508	539488
FALSE	High	Master Protein	F8VZJ2	Nascent polypeptide-associated complex subunit alpha [OS=Homo sapiens]	0	29.375	32	4	38	4	136	15	4.91	447	22.73	4	4				Pf01849		ENSG00000196531.10		12				0	0	20.015	1.922	0.405175	0.73003	158.04	20.9	13.9	28	258.1	1.14	11.34	103.48		686130	675157		1.26256e+06	1.48259e+06
FALSE	High	Master Protein	A0A024R751	HSPC049 protein, isoform CRA_a [OS=Homo sapiens]	0	29.046	11	5	10	1	514	55.4	7.06	189	9.88	5	5	metabolic process;regulation of biological process;transport	cytosol;membrane	enzyme regulator activity;protein binding	Pf00400	29062		WDR91	7				0	0	0.034	0.807	0.647761	0.976148	0.26	2.27	151.6	122.3	26.1	54.19	57			368697	826774		290548	682853
FALSE	High	Master Protein	M0R0X1	Ras-related protein Rab-4B [OS=Homo sapiens]	0	28.955	45	8	23	5	192	21.3	5.67	110	17.24	6	8	regulation of biological process;response to stimulus		catalytic activity;nucleotide binding	Pf00009, Pf00025, Pf00071, Pf08477		ENSG00000167578.17		19				0	1	0.01	0.876	5.80793e-17	0.976148	0	11.18	146.1	153.9		28.53	4.66			1.98797e+06	1.32056e+06		1.76476e+06	1.65228e+06
FALSE	High	Master Protein	B2RAK1	cDNA, FLJ94965, highly similar to Homo sapiens leucyl/cystinyl aminopeptidase (LNPEP), mRNA [OS=Homo sapiens]	0	28.917	7	8	22	8	1025	117.3	5.73	100	6.66	8	8	cell communication;cell organization and biogenesis;metabolic process;regulation of biological process;response to stimulus	cytosol;extracellular;membrane;organelle lumen	catalytic activity;metal ion binding;protein binding	Pf01433, Pf11838, Pf13485	4012		LNPEP	5				0	0	0.059	0.671	0.653992	0.976148	0.15	15.37	205	89.3	5.8	18.56	25	17.34		6.06913e+06	4.6607e+06		1.93752e+06	2.7698e+06
FALSE	High	Master Protein	P13667	Protein disulfide-isomerase A4 [OS=Homo sapiens]	0	28.913	12	8	29	8	645	72.9	5.07	276	13.78	8	8	cellular homeostasis;metabolic process;regulation of biological process;response to stimulus;transport	cell surface;endoplasmic reticulum;organelle lumen	catalytic activity;metal ion binding;protein binding;RNA binding	Pf00085, Pf01216, Pf13098, Pf13848, Pf13905	9601	ENSG00000155660.10	PDIA4	7		Thyroid hormone synthesis; Protein processing in endoplasmic reticulum; Vibrio cholerae infection		3	0	5.509	0.247	0.647761	0.0747122	32.87	2.83	70.1	129.1	100.8	21.35	38.28	54.55		1.19732e+07	1.623e+07		3.38603e+07	1.9434e+07
FALSE	High	Master Protein	Q5JTD0-1	Tight junction-associated protein 1 [OS=Homo sapiens]	0	28.91	15	6	32	6	557	61.8	5.97	166	14.5	6	6	cell organization and biogenesis	cytoplasm;endosome;Golgi;membrane	protein binding	Pf15453	93643	ENSG00000137221.14	TJAP1	6		Tight junction		1	0	0.109	0.901	0.768064	0.976148	9.54	63.1	124.1	140	35.8	33.09	45.03			2.47051e+06	1.53368e+06		1.57927e+06	3.05459e+06
FALSE	High	Master Protein	Q9UMS4	Pre-mRNA-processing factor 19 [OS=Homo sapiens]	0	28.75	20	7	30	7	504	55.1	6.61	132	10.74	7	7	cell organization and biogenesis;cell proliferation;metabolic process;regulation of biological process;response to stimulus	cytoplasm;cytoskeleton;membrane;nucleus;spliceosomal complex	catalytic activity;metal ion binding;protein binding	Pf00400, Pf04564, Pf08606, Pf11789	27339	ENSG00000110107.8	PRPF19	11		Ubiquitin mediated proteolysis; Spliceosome	Dual incision in TC-NER; Formation of TC-NER Pre-Incision Complex; mRNA Splicing - Major Pathway; Gap-filling DNA repair synthesis and ligation in TC-NER	12	0	1.23	0.649	0.978821	0.976148	224.29	20.8	165.6	86.3	48	37.59	7.67	105.37		2.09045e+06	1.21244e+06		785823	875995
FALSE	High	Master Protein	P46778	60S ribosomal protein L21 [OS=Homo sapiens]	0	28.692	30	4	27	4	160	18.6	10.49	241	32.55	4	4	cell organization and biogenesis;metabolic process;transport	cytosol;membrane;ribosome	protein binding;RNA binding;structural molecule activity	Pf01157	6144	ENSG00000122026.10	RPL21	13	Cytoplasmic Ribosomal Proteins	Ribosome	Peptide chain elongation; Eukaryotic Translation Termination; Viral mRNA Translation; L13a-mediated translational silencing of Ceruloplasmin expression; Nonsense Mediated Decay (NMD) independent of the Exon Junction Complex (EJC); Selenocysteine synthesis; Nonsense Mediated Decay (NMD) enhanced by the Exon Junction Complex (EJC); GTP hydrolysis and joining of the 60S ribosomal subunit; Major path…	34	0	0.087	1.039	0.734743	0.976148	0.12	1.07	142	140.4	17.6	13.66	7.16	135.35		1.07984e+07	8.89626e+06		1.0191e+07	9.20948e+06
FALSE	High	Master Protein	B4DZC3	cDNA FLJ55645, highly similar to 5'-3' exoribonuclease 2 [OS=Homo sapiens]	0	28.639	10	6	28	6	896	102.4	7.64	209	19.86	6	6	cell differentiation;metabolic process;regulation of biological process	membrane;nucleus	catalytic activity;DNA binding;metal ion binding;protein binding;RNA binding	Pf03159	22803		XRN2	20	mRNA Processing			1	0	0.01	0.999	5.80793e-17	0.976148	0	62.23	154.4	145.6		32.22	54.45			2.03872e+06	1.28207e+06		1.0162e+06	2.2887e+06
FALSE	High	Master Protein	Q9Y3B4	Splicing factor 3B subunit 6 [OS=Homo sapiens]	0	28.588	41	5	27	5	125	14.6	9.38	225	17.71	5	5	metabolic process	nucleus;spliceosomal complex	protein binding;RNA binding	Pf00076, Pf13893, Pf14259	51639	ENSG00000115128.6	SF3B14; SF3B6	2		Spliceosome	mRNA Splicing - Major Pathway; mRNA Splicing - Minor Pathway	6	0	0.218	0.44	0.95145	0.976148	0.55	8.3	195.6	93.3	11.1	6.22	17.73	46.73		1.9268e+06	1.76456e+06		997719	775380
FALSE	High	Master Protein	P62913	60S ribosomal protein L11 [OS=Homo sapiens]	0	28.579	26	6	43	6	178	20.2	9.6	537	44.59	6	6	cell organization and biogenesis;metabolic process;regulation of biological process;transport	cytoplasm;cytosol;membrane;nucleus;ribosome	protein binding;RNA binding;structural molecule activity	Pf00281, Pf00673	6135	ENSG00000142676.12	RPL11	1	Cytoplasmic Ribosomal Proteins	Ribosome	Peptide chain elongation; Eukaryotic Translation Termination; Viral mRNA Translation; L13a-mediated translational silencing of Ceruloplasmin expression; Nonsense Mediated Decay (NMD) independent of the Exon Junction Complex (EJC); Selenocysteine synthesis; Nonsense Mediated Decay (NMD) enhanced by the Exon Junction Complex (EJC); GTP hydrolysis and joining of the 60S ribosomal subunit; Major path…	34	0	2.075	1.234	0.7006	0.976148	199.67	24.99	87.4	99.9	112.7	2.23	13.34	116.68		7.93749e+06	8.19213e+06		1.01232e+07	8.37826e+06
FALSE	High	Master Protein	P54198	Protein HIRA [OS=Homo sapiens]	0	28.507	10	6	24	6	1017	111.8	8.07	205	13.51	6	6	cell differentiation;cell organization and biogenesis;metabolic process;regulation of biological process	nucleus	protein binding	Pf00400, Pf07569, Pf09453	7290	ENSG00000100084.14	HIRA	22			Formation of Senescence-Associated Heterochromatin Foci (SAHF)	5	0	0.01	0.338	5.80793e-17	0.751005	0	2.49	252.1	47.9		26.91	54.95			2.27284e+06	1.54604e+06		537285	236608
FALSE	High	Master Protein	Q96DI7	U5 small nuclear ribonucleoprotein 40 kDa protein [OS=Homo sapiens]	0	28.436	22	5	28	5	357	39.3	8.1	238	22.72	5	5	cell organization and biogenesis;metabolic process	cytosol;nucleus;spliceosomal complex	protein binding;RNA binding	Pf00400	9410	ENSG00000060688.12	SNRNP40	1	mRNA Processing	Spliceosome	mRNA Splicing - Major Pathway; mRNA Splicing - Minor Pathway	7	0	0.044	0.502	0.647761	0.976148	0.61	10.32	213.3	80.5	6.2	2.57	36.88			2.59422e+06	2.50159e+06		1.25564e+06	736241
FALSE	High	Master Protein	P22090	40S ribosomal protein S4, Y isoform 1 [OS=Homo sapiens]	0	28.422	17	7	68	2	263	29.4	10.24	508	49.82	6	7	cell organization and biogenesis;development;metabolic process;transport	cytosol;membrane;nucleus;ribosome	RNA binding;structural molecule activity	Pf00900, Pf08071	6192	ENSG00000129824.15	RPS4Y1	Y	Cytoplasmic Ribosomal Proteins	Ribosome	Peptide chain elongation; Eukaryotic Translation Termination; Viral mRNA Translation; Formation of the ternary complex, and subsequently, the 43S complex; L13a-mediated translational silencing of Ceruloplasmin expression; Selenocysteine synthesis; Nonsense Mediated Decay (NMD) independent of the Exon Junction Complex (EJC); Nonsense Mediated Decay (NMD) enhanced by the Exon Junction Complex (EJC)…	38	0	2.679	0.644	0.653992	0.976148	80.75	9.5	72.5	49.6	177.9	52.65	81.92	57.97		3.84278e+06	1.75777e+06		3.44567e+06	917917
FALSE	High	Master Protein	F8W7C6	60S ribosomal protein L10 [OS=Homo sapiens]	0	28.344	28	5	51	5	163	18.6	9.95	411	29.09	5	5	metabolic process	ribosome	protein binding;structural molecule activity	Pf00252		ENSG00000147403.16		X				0	0	0.741	0.846	0.985542	0.980028	52.17	21.56	155.7	127.4	16.9	48.25	76.42	74.47		8.89348e+06	4.36875e+06		2.78485e+06	9.33223e+06
FALSE	High	Master Protein	O75935	Dynactin subunit 3 [OS=Homo sapiens]	0	28.284	31	8	48	8	186	21.1	5.47	332	38.48	8	7	cell division;regulation of biological process;transport	chromosome;cytoplasm;cytoskeleton;cytosol	protein binding;structural molecule activity	Pf07426	11258	ENSG00000137100.15	DCTN3	9			COPI-independent Golgi-to-ER retrograde traffic; Regulation of PLK1 Activity at G2/M Transition; AURKA Activation by TPX2; Anchoring of the basal body to the plasma membrane; Recruitment of NuMA to mitotic centrosomes; Recruitment of mitotic centrosome proteins and complexes; Loss of Nlp from mitotic centrosomes; COPI-mediated anterograde transport; MHC class II antigen presentation; HSP90 chaper…	33	0	0.253	1.495	0.985542	0.976148	10.88	14.44	114.3	169.1	16.6	23.24	11.61	110.87		7.14647e+06	5.12899e+06		8.24682e+06	9.72263e+06
FALSE	High	Master Protein	P52565-1	rho GDP-dissociation inhibitor 1 [OS=Homo sapiens]	0	28.284	31	4	14	4	204	23.2	5.11	75	7.55	3	3	cellular component movement;regulation of biological process;response to stimulus	cytoplasm;cytoskeleton;cytosol	enzyme regulator activity;protein binding	Pf02115	396	ENSG00000141522.11	ARHGDIA	17		Neurotrophin signaling pathway; Vasopressin-regulated water reabsorption	Signalling by NGF; Axonal growth inhibition (RHOA activation); Axonal growth stimulation; Rho GTPase cycle	11	0	10.361	0.593	0.647761	0.976148	56.94	23	50.6	13.1	236.3	67.78	19.49	80.34		417082	1.1848e+06		158119	208668
FALSE	High	Master Protein	E7EU96	Casein kinase II subunit alpha [OS=Homo sapiens]	0	28.242	22	5	20	5	385	45.3	7.94	107	20.94	5	5	metabolic process		catalytic activity;nucleotide binding	Pf00069, Pf01636, Pf07714		ENSG00000101266.17		20				0	0	0.067	0.925	0.647761	0.976148	2.14	10.17	144.1	135.7	20.2	25.38	27.94			1.2416e+06	863716		798085	1.19111e+06
FALSE	High	Master Protein	B2R8A2	cDNA, FLJ93804, highly similar to Homo sapiens gp25L2 protein (HSGP25L2G), mRNA [OS=Homo sapiens]	0	28.188	13	4	18	4	214	25.1	7.18	211	27.91	3	4	cell organization and biogenesis;regulation of biological process;transport	endoplasmic reticulum;Golgi;membrane	protein binding	Pf01105	54732		TMED9	5				0	0	0.081	0.792	0.669616	0.976148	3.82	4.97	169.2	118.7	12.1	7.04	8.69			2.79974e+06	2.53411e+06		1.75728e+06	1.98725e+06
FALSE	High	Master Protein	P05141	ADP/ATP translocase 2 [OS=Homo sapiens]	0	28.135	27	9	35	5	298	32.8	9.69	283	16.56	9	8	regulation of biological process;transport	membrane;mitochondrion;nucleus	protein binding;RNA binding;transporter activity	Pf00153	292	ENSG00000005022.5	SLC25A5	X	Electron Transport Chain	Parkinson's disease; Huntington's disease; Calcium signaling pathway; HTLV-I infection; cGMP-PKG signaling pathway	Vpr-mediated induction of apoptosis by mitochondrial outer membrane permeabilization; Regulation of insulin secretion	15	4	0.525	0.23	0.985542	0.0521879	0.18	3.25	190.8	28.2	80.9	14.06	45.38	52.12		4.39217e+06	5.36159e+06		1.00073e+06	514539
FALSE	High	Master Protein	E9PCY7	Heterogeneous nuclear ribonucleoprotein H [OS=Homo sapiens]	0	28.124	16	5	26	2	429	47.1	6.34	411	25.15	5	5	metabolic process;regulation of biological process;response to stimulus	cytosol;membrane;nucleus;spliceosomal complex	protein binding;RNA binding	Pf00076, Pf08080, Pf14259	3187	ENSG00000169045.17; ENSG00000284254.1	HNRNPH1	5; CHR_HG30_PATCH	Mecp2 and Associated Rett Syndrome; mRNA Processing			2	3	0.477	0.681	0.985542	0.976148	17.99	10.16	142.2	88.4	69.4	13.91	2.28	46.89		2.97762e+06	3.62702e+06		2.01117e+06	2.07696e+06
FALSE	High	Master Protein	Q9P1Y5-1	Calmodulin-regulated spectrin-associated protein 3 [OS=Homo sapiens]	0	27.984	9	9	24	9	1249	134.7	8.35	89	8.85	9	9	cell differentiation;cell organization and biogenesis;regulation of biological process	cytoplasm;cytoskeleton	protein binding	Pf00307, Pf08683, Pf11971	57662	ENSG00000076826.9	CAMSAP3	19				0	0	6.582	1.378	0.647761	0.976148	112.01	26.53	80.4	114.7	104.9	27.75	67.03	59.38		1.47994e+06	2.20241e+06		1.53741e+06	4.30781e+06
FALSE	High	Master Protein	P15153	Ras-related C3 botulinum toxin substrate 2 [OS=Homo sapiens]	0	27.981	36	8	39	4	192	21.4	7.61	220	10.8	7	8	cell organization and biogenesis;regulation of biological process;response to stimulus	cytoplasm;cytosol;membrane	catalytic activity;enzyme regulator activity;nucleotide binding;protein binding	Pf00025, Pf00071, Pf08477	5880	ENSG00000128340.14	RAC2	22	Integrin-mediated Cell Adhesion; RalA downstream regulated genes; B Cell Receptor Signaling Pathway; Focal Adhesion; MAPK Signaling Pathway; Chemokine signaling pathway; Microglia Pathogen Phagocytosis Pathway; Insulin Signaling; Regulation of Actin Cytoskeleton; DNA Damage Response (only ATM dependent)	MAPK signaling pathway; Sphingolipid signaling pathway; B cell receptor signaling pathway; Adherens junction; Wnt signaling pathway; Chemokine signaling pathway; Colorectal cancer; Viral myocarditis; VEGF signaling pathway; Leukocyte transendothelial migration; Choline metabolism in cancer; cAMP signaling pathway; Pathways in cancer; Fc gamma R-mediated phagocytosis; Fc epsilon RI signaling pathw…	G alpha (12/13) signalling events; GPVI-mediated activation cascade; Sema4D induced cell migration and growth-cone collapse; Rho GTPase cycle; PCP/CE pathway; RHO GTPases Activate NADPH Oxidases	51	4	1.615	0.35	0.788364	0.355754	88.39	4.19	100.7	33.6	165.7	8.43	14.74	67.23		5.49517e+06	4.87683e+06		1.91891e+06	1.55676e+06
FALSE	High	Master Protein	A0A0A0MSA4	Band 4.1-like protein 3 [OS=Homo sapiens]	0	27.841	7	5	26	4	1046	116.1	5.22	207	13.67	5	5	cell organization and biogenesis;regulation of biological process	cytoskeleton;membrane	protein binding;structural molecule activity	Pf04382, Pf05902, Pf08736, Pf09379, Pf09380		ENSG00000082397.17		18				0	1	1.093	0.499	0.965003	0.976148	52.95	0.03	150.1	73.5	76.5	12	17.64	12.8		1.69766e+06	2.0126e+06		798396	1.02596e+06
FALSE	High	Master Protein	A0A0C4DG89	probable ATP-dependent RNA helicase DDX46 [OS=Homo sapiens]	0	27.77	10	10	49	10	1032	117.4	9.29	200	14.87	9	10	metabolic process;regulation of biological process	cytoplasm;membrane;nucleus	catalytic activity;nucleotide binding;RNA binding	Pf00270, Pf00271	9879	ENSG00000145833.15	DDX46	5				0	0	0.383	1.052	0.994086	0.976148	23.11	8.99	129.3	137	33.7	24.22	16.63	96.62		4.7739e+06	3.37788e+06		4.78746e+06	3.77999e+06
FALSE	High	Master Protein	Q9UMZ2-1	Synergin gamma [OS=Homo sapiens]	0	27.756	8	7	27	7	1314	140.6	5.03	68	6.86	6	7	transport	cytoplasm;Golgi;membrane	protein binding		11276	ENSG00000275066.4; ENSG00000274047.4	SYNRG	17; CHR_HSCHR17_7_CTG4				0	0	0.01	1.414	5.80793e-17	0.976148	0	110.72	120.1	179.9		75.8	35.19			1.76539e+06	533339		1.12804e+06	1.87543e+06
FALSE	High	Master Protein	Q7L7L0	Histone H2A type 3 [OS=Homo sapiens]	0	27.749	30	3	28	1	130	14.1	11.05	347	33.16	3	3	cell organization and biogenesis;metabolic process;regulation of biological process;response to stimulus	chromosome;nucleus	DNA binding;protein binding	Pf00125, Pf00808	92815	ENSG00000181218.5	HIST3H2A	1		Systemic lupus erythematosus; Alcoholism	HDACs deacetylate histones; HATs acetylate histones; UCH proteinases; Ub-specific processing proteases; RMTs methylate histone arginines; Metalloprotease DUBs	13	2	0.136	0.426	0.888324	0.662209	0.31	7.07	190.3	77.7	32	37.41	10.05	86.12		9.57041e+06	1.64543e+07		4.76971e+06	5.4995e+06
FALSE	High	Master Protein	Q8TCT9-1	Minor histocompatibility antigen H13 [OS=Homo sapiens]	0	27.64	15	4	27	4	377	41.5	6.43	208	9.88	4	4	cell organization and biogenesis;metabolic process	cell surface;endoplasmic reticulum;membrane	catalytic activity;protein binding	Pf04258, Pf06550	81502	ENSG00000101294.16	HM13	20				0	0	0.424	0.589	0.985542	0.976148	10.33	21.69	168.7	79.3	52	11.96	35.43	57.25		1.87263e+06	2.21848e+06		1.23799e+06	741922
FALSE	High	Master Protein	Q9UKZ1	CCR4-NOT transcription complex subunit 11 [OS=Homo sapiens]	0	27.618	15	6	49	6	510	55.2	6.4	284	20.95	5	6	cell proliferation;metabolic process;regulation of biological process;response to stimulus	cytoplasm;cytosol;nucleus	protein binding	Pf10155	55571	ENSG00000158435.7	C2orf29; CNOT11	2			TP53 regulates transcription of additional cell cycle genes whose exact role in the p53 pathway remain uncertain; Deadenylation of mRNA	9	0	0.449	1.445	0.985542	0.976148	2.75	6.49	111.2	169.6	19.2	13.65	15.21	31.54		1.70823e+06	2.07329e+06		2.57676e+06	3.19761e+06
FALSE	High	Master Protein	B2R8R5	cDNA, FLJ94025, highly similar to Homo sapiens tripartite motif-containing 28 (TRIM28), mRNA [OS=Homo sapiens]	0	27.579	12	5	15	5	835	88.5	5.77	131	7.82	4	3	cell organization and biogenesis;defense response;metabolic process;regulation of biological process;response to stimulus	nucleus	catalytic activity;DNA binding;metal ion binding;protein binding;RNA binding	Pf00628, Pf00643	10155		TRIM28	19	Corticotropin-releasing hormone signaling pathway			1	0	0.148	0.659	0.834259	0.976148	23.89	19.67	132.5	76.1	91.4	26.14	49.4			1.66589e+06	1.14617e+06		550782	1.14213e+06
FALSE	High	Master Protein	Q08AM6	Protein VAC14 homolog [OS=Homo sapiens]	0	27.555	9	5	34	5	782	87.9	6.13	272	19.79	5	4	metabolic process;regulation of biological process;response to stimulus	endoplasmic reticulum;endosome;membrane	protein binding;receptor activity	Pf11916, Pf12755	55697	ENSG00000103043.14	VAC14	16		Viral carcinogenesis; HTLV-I infection	Synthesis of PIPs at the Golgi membrane; Synthesis of PIPs at the early endosome membrane; Synthesis of PIPs at the late endosome membrane	9	0	3.14	1.204	0.779895	0.976148	186.85	88.19	57.3	66.1	176.6	14.03	49.74	92.65		1.1827e+06	969156		854390	1.78156e+06
FALSE	High	Master Protein	Q16777	Histone H2A type 2-C [OS=Homo sapiens]	0	27.514	30	3	30	1	129	14	10.9	343	33.16	3	3	regulation of biological process	chromosome;nucleus	DNA binding;protein binding	Pf00125, Pf00808	8338	ENSG00000184260.5	HIST2H2AC	1		Systemic lupus erythematosus; Alcoholism	SIRT1 negatively regulates rRNA expression; UCH proteinases; RMTs methylate histone arginines; Activation of anterior HOX genes in hindbrain development during early embryogenesis; NoRC negatively regulates rRNA expression; Meiotic synapsis; Transcriptional regulation by small RNAs; Meiotic recombination; PRC2 methylates histones and DNA; HDACs deacetylate histones; Formation of the beta-catenin:…	66	0	0.01	0.38	5.80793e-17	0.976148	0	7.87	217.4	82.6		53.37	5.29			366448	810638		199538	215052
FALSE	High	Master Protein	Q14966-1	Zinc finger protein 638 [OS=Homo sapiens]	0	27.437	5	7	24	7	1978	220.5	6.38	162	9.89	7	6	metabolic process;regulation of biological process	cytoplasm;nucleus	DNA binding;metal ion binding;RNA binding	Pf00076, Pf12171, Pf13893, Pf14259	27332	ENSG00000075292.18	ZNF638	2			Transcriptional regulation of white adipocyte differentiation	2	0	0.01	0.288	5.80793e-17	0.582677	0	2.1	240.7	59.3		32.91	39.02			1.81496e+06	1.12979e+06		468129	265686
FALSE	High	Master Protein	P05109	Protein S100-A8 [OS=Homo sapiens]	0	27.316	33	5	38	5	93	10.8	7.03	415	21.57	5	5	cell death;cellular component movement;defense response;metabolic process;regulation of biological process;response to stimulus;transport	cytoplasm;cytoskeleton;cytosol;extracellular;membrane;nucleus;organelle lumen	metal ion binding;protein binding	Pf01023, Pf13499	6279	ENSG00000143546.9	S100A8	1			Neutrophil degranulation; Metal sequestration by antimicrobial proteins; Regulation of TLR by endogenous ligand	7	0	3.079	0.694	0.647761	0.976148	44.87	3.22	92.8	63.8	143.4	42.13	45.3	108.87		5.7999e+06	1.07213e+07		3.8913e+06	7.55904e+06
FALSE	High	Master Protein	B2R7B5	cDNA, FLJ93365, highly similar to Homo sapiens KH domain containing, RNA binding, signal transduction associated 1 (KHDRBS1), mRNA [OS=Homo sapiens]	0	27.25	11	6	81	6	443	48.2	8.66	653	61.73	5	6	cell organization and biogenesis;cell proliferation;metabolic process;regulation of biological process;response to stimulus	cytosol;membrane;nucleus	DNA binding;protein binding;RNA binding	Pf00013, Pf13014	10657		KHDRBS1	1	Leptin signaling pathway			1	0	0.167	0.851	0.95145	0.980324	2.29	49.22	160.3	130.9	8.8	19.72	38.91	88.46		1.07859e+07	8.14584e+06		5.77454e+06	1.01578e+07
FALSE	High	Master Protein	Q9P2B4	CTTNBP2 N-terminal-like protein [OS=Homo sapiens]	0	27.216	14	7	25	7	639	70.1	8.06	163	11.78	7	7	metabolic process;regulation of biological process	cytoplasm;cytoskeleton	catalytic activity;motor activity;protein binding	Pf01576, Pf02463, Pf04111, Pf04156, Pf05557, Pf07888, Pf09727, Pf09728, Pf12128, Pf13514	55917	ENSG00000143079.14	CTTNBP2NL	1				0	0	2.285	1.351	0.800145	0.976148	293.16	102.97	60.1	96.9	143	63.23	30.11	44.82		2.41276e+06	921776		1.93827e+06	2.98692e+06
FALSE	High	Master Protein	A0A224AV41	adenomatous polyposis coli protein isoform t [OS=Homo sapiens]	0	27.178	3	7	22	7	2853	311.9	7.99	114	11.24	6	7	cell organization and biogenesis;cellular component movement;metabolic process;regulation of biological process;response to stimulus	chromosome;cytoplasm;cytosol;membrane;nucleus	enzyme regulator activity;protein binding	Pf00514, Pf05923, Pf05924, Pf05937, Pf05956, Pf11414	324		APC	5	Cell Cycle; Irinotecan Pathway; Gastric Cancer Network 1; Brain-Derived Neurotrophic Factor (BDNF) signaling pathway; Extracellular vesicle-mediated signaling in recipient cells; Wnt Signaling Pathway Netpath; Wnt Signaling Pathway and Pluripotency; Wnt Signaling Pathway; Regulation of Actin Cytoskeleton; DNA Damage Response (only ATM dependent)			10	0	0.01	1.033	5.80793e-17	0.976148	0	16.78	143	157		27.18	31.46			1.16123e+06	1.7139e+06		1.23606e+06	1.94323e+06
FALSE	High	Master Protein	Q68DI0	AP complex subunit beta [OS=Homo sapiens]	0	27.171	10	10	44	5	951	105.6	5.38	189	11.84	10	10	cell organization and biogenesis;cellular component movement;metabolic process;regulation of biological process;response to stimulus;transport	cytoplasm;cytosol;membrane	protein binding;transporter activity	Pf01602, Pf02883, Pf09066, Pf12717, Pf13646, Pf14911	163		AP2B1	17	EGF/EGFR Signaling Pathway			1	0	2.443	0.893	0.885944	0.976148	138.13	28.46	86.8	93.2	120	21.92	34.22	130.22		1.1679e+06	854503		837952	1.37286e+06
FALSE	High	Master Protein	D3DP78	aspartyl-tRNA synthetase, isoform CRA_b [OS=Homo sapiens]	0	27.169	20	7	28	7	468	53.4	6.54	213	9.26	6	7	cell organization and biogenesis;metabolic process	cytoplasm;cytosol;membrane	catalytic activity;nucleotide binding;protein binding;RNA binding	Pf00152, Pf01336	1615		DARS	2	Alanine and aspartate metabolism			1	0	2.879	0.752	0.685919	0.976148	74.58	0.83	67.6	49.4	183	35.18	31.62	61.2		2.09176e+06	1.25834e+06		1.48837e+06	944490
FALSE	High	Master Protein	O15371	Eukaryotic translation initiation factor 3 subunit D [OS=Homo sapiens]	0	27.116	14	6	22	6	548	63.9	6.05	146	11.87	6	6	cell organization and biogenesis;metabolic process;regulation of biological process	cytoplasm;cytosol;membrane	protein binding;RNA binding	Pf05091	8664	ENSG00000100353.17	EIF3D	22	Translation Factors	RNA transport	Formation of the ternary complex, and subsequently, the 43S complex; L13a-mediated translational silencing of Ceruloplasmin expression; Translation initiation complex formation; GTP hydrolysis and joining of the 60S ribosomal subunit; Formation of a pool of free 40S subunits; Ribosomal scanning and start codon recognition	13	0	3.113	1.019	0.647761	0.976148	90.25	35.34	61.9	221.5	16.6	126.02	39.82	68.61		1.12138e+06	1.94704e+07		2.23168e+07	1.25107e+07
FALSE	High	Master Protein	P06702	Protein S100-A9 [OS=Homo sapiens]	0	27.053	35	5	36	5	114	13.2	6.13	236	30.38	5	5	cell communication;cell death;cellular component movement;defense response;metabolic process;regulation of biological process;response to stimulus;transport	cytoplasm;cytoskeleton;cytosol;extracellular;membrane;nucleus;organelle lumen	antioxidant activity;catalytic activity;metal ion binding;protein binding;signal transducer activity	Pf00036, Pf01023, Pf13499, Pf13833	6280	ENSG00000163220.10	S100A9	1	IL1 and megakaryocytes in obesity		Neutrophil degranulation; Metal sequestration by antimicrobial proteins; Regulation of TLR by endogenous ligand	8	0	1.44	0.597	0.827244	0.976148	9.41	15.78	122.3	81.8	95.9	35.59	11.24	66.23		3.47094e+06	5.80562e+06		2.77247e+06	3.25114e+06
FALSE	High	Master Protein	Q14204	Cytoplasmic dynein 1 heavy chain 1 [OS=Homo sapiens]	0	26.955	2	9	24	9	4646	532.1	6.4	137	5.91	9	9	cell division;cell organization and biogenesis;cellular component movement;regulation of biological process;transport	cytoplasm;cytoskeleton;cytosol;extracellular;membrane;organelle lumen	catalytic activity;motor activity;nucleotide binding;protein binding;RNA binding	Pf00769, Pf03028, Pf03915, Pf04156, Pf07246, Pf07728, Pf08385, Pf08393, Pf12774, Pf12775, Pf12777, Pf12780, Pf12781, Pf13173, Pf13207, Pf13401	1778	ENSG00000197102.10	DYNC1H1	14		Salmonella infection; Vasopressin-regulated water reabsorption; Phagosome	COPI-independent Golgi-to-ER retrograde traffic; Regulation of PLK1 Activity at G2/M Transition; AURKA Activation by TPX2; Anchoring of the basal body to the plasma membrane; Recruitment of NuMA to mitotic centrosomes; Recruitment of mitotic centrosome proteins and complexes; Loss of Nlp from mitotic centrosomes; Amplification of signal from unattached kinetochores via a MAD2 inhibitory signal; N…	50	0	3.896	0.278	0.653992	0.575372	76.56	0.23	52.9	3.7	243.3	30.16	102.88	64.79		1.04787e+06	1.61596e+06		36572.1	231834
FALSE	High	Master Protein	P61160-1	Actin-related protein 2 [OS=Homo sapiens]	0	26.947	18	5	32	5	394	44.7	6.74	285	26.15	5	5	cell division;cell organization and biogenesis;cellular component movement;regulation of biological process;response to stimulus;transport	cytoplasm;cytoskeleton;cytosol;extracellular;membrane;organelle lumen	nucleotide binding;protein binding;structural molecule activity	Pf00022	10097	ENSG00000138071.13	ACTR2	2	Association Between Physico-Chemical Features and Toxicity Associated Pathways; ESC Pluripotency Pathways		EPHB-mediated forward signaling; Neutrophil degranulation; Clathrin-mediated endocytosis; RHO GTPases Activate WASPs and WAVEs; Regulation of actin dynamics for phagocytic cup formation	18	0	4.643	0.28	0.647761	0.416874	60.72	2.26	88.3	30.1	181.6	17.49	17.67	77.7		1.96865e+06	2.52417e+06		862115	670609
FALSE	High	Master Protein	Q8WUM5	gem (nuclear organelle) associated protein 4 [OS=Homo sapiens]	0	26.8	8	8	38	8	1058	120	6.09	171	14.88	8	8	cell organization and biogenesis;metabolic process;transport	cytoplasm;cytosol;membrane	protein binding		50628		GEMIN4	17		RNA transport		1	0	0.066	0.88	0.653992	0.980324	2.11	13.86	154.4	126.7	19	6.57	6.12			2.70868e+06	2.46814e+06		2.03193e+06	2.21574e+06
FALSE	High	Master Protein	P62424	60S ribosomal protein L7a [OS=Homo sapiens]	0	26.767	18	5	29	5	266	30	10.61	368	29.47	5	5	cell organization and biogenesis;metabolic process;transport	cytoplasm;cytosol;membrane;nucleus;ribosome	protein binding;RNA binding;structural molecule activity	Pf01248	6130	ENSG00000280858.2; ENSG00000148303.16	RPL7A	9; CHR_HG2030_PATCH	Cytoplasmic Ribosomal Proteins	Ribosome	Peptide chain elongation; Eukaryotic Translation Termination; Viral mRNA Translation; L13a-mediated translational silencing of Ceruloplasmin expression; Nonsense Mediated Decay (NMD) independent of the Exon Junction Complex (EJC); Selenocysteine synthesis; Nonsense Mediated Decay (NMD) enhanced by the Exon Junction Complex (EJC); GTP hydrolysis and joining of the 60S ribosomal subunit; Major path…	34	0	2.05	0.75	0.705277	0.976148	102.4	4.02	119.4	90.7	89.9	8.65	12.77	75.72		3.17651e+06	3.59033e+06		2.80806e+06	2.34281e+06
FALSE	High	Master Protein	A8KAB0	cDNA FLJ78684, highly similar to Homo sapiens cylindromatosis (turban tumor syndrome), mRNA [OS=Homo sapiens]	0	26.405	8	6	24	6	953	106.9	5.59	156	18.9	6	6	cell death;cell organization and biogenesis;defense response;metabolic process;regulation of biological process;response to stimulus	cytosol	catalytic activity;metal ion binding;protein binding;structural molecule activity	Pf01302	1540		CYLD	16				0	0	0.034	1.217	0.647761	0.976148	0.13	32.27	171.8	124.6	3.6	14.58	38.56	68.45		9.50493e+06	1.16907e+07		5.78286e+06	1.01185e+07
FALSE	High	Master Protein	Q9NRL3	Striatin-4 [OS=Homo sapiens]	0	26.313	12	5	24	5	753	80.5	5.4	97	19.97	5	5		cytoplasm;membrane	protein binding	Pf00400, Pf08232	29888	ENSG00000090372.14	STRN4	19				0	0	0.543	1.217	0.985542	0.976148	5.9	90.05	118.8	172.6	8.7	21.07	39.37	14.74		1.16785e+06	864973		1.09726e+06	1.94375e+06
FALSE	High	Master Protein	E9PGC8	Microtubule-associated protein 1A [OS=Homo sapiens]	0	26.267	4	8	20	8	3041	331.1	4.93	119	8.44	8	8	cell organization and biogenesis	cytoplasm	protein binding;structural molecule activity	Pf12072, Pf12128, Pf12718	4130	ENSG00000166963.12	MAP1A	15				0	0	2.351	3.263	0.965663	0.169424	54.27	74.73	52.7	193	54.4	30.78	46.13	94.7		679260	436459		1.42198e+06	2.79893e+06
FALSE	High	Master Protein	J3KNN7	BRCA1-associated protein [OS=Homo sapiens]	0	26.043	12	5	23	5	562	64.2	6.01	258	21.39	5	5		cytosol	catalytic activity;metal ion binding;nucleotide binding;protein binding	Pf00097, Pf02148, Pf02841, Pf07576, Pf12128, Pf12678, Pf12718, Pf12861, Pf13639, Pf13923, Pf14634		ENSG00000089234.15		12				0	0	0.083	1.276	0.679913	0.976148	4.11	66.93	116.1	162.6	21.3	2.95	37.36			1.5417e+06	1.47868e+06		1.61343e+06	2.77178e+06
FALSE	High	Master Protein	Q13547	histone deacetylase 1 [OS=Homo sapiens]	0	25.975	12	4	28	1	482	55.1	5.48	353	22.85	4	4	cell differentiation;cell organization and biogenesis;coagulation;metabolic process;regulation of biological process	chromosome;cytoplasm;cytosol;nucleus	catalytic activity;DNA binding;metal ion binding;protein binding	Pf00850	3065	ENSG00000116478.11	HDAC1	1	Androgen receptor signaling pathway; Energy Metabolism; Cell Cycle; Integrated Breast Cancer Pathway; TNF related weak inducer of apoptosis (TWEAK) Signaling Pathway; Neural Crest Differentiation; Retinoblastoma (RB) in Cancer; Notch Signaling Pathway; Apoptosis-related network due to altered Notch3 in ovarian cancer; Initiation of transcription and translation elongation at the HIV-1 LTR; Mecp2 …	Huntington's disease; Amphetamine addiction; Viral carcinogenesis; Alcoholism; Thyroid hormone signaling pathway; Epstein-Barr virus infection; MicroRNAs in cancer; Notch signaling pathway; Pathways in cancer; Chronic myeloid leukemia; Longevity regulating pathway - multiple species; Cell cycle; Transcriptional misregulation in cancer	NOTCH1 Intracellular Domain Regulates Transcription; NoRC negatively regulates rRNA expression; Constitutive Signaling by NOTCH1 HD+PEST Domain Mutants; Factors involved in megakaryocyte development and platelet production; SMAD2/SMAD3:SMAD4 heterotrimer regulates transcription; Downregulation of SMAD2/3:SMAD4 transcriptional activity; Activation of E2F1 target genes at G1/S; HDACs deacetylate hi…	95	0	0.01	0.78	5.80793e-17	0.980028	0	57.91	168.5	131.5		33.07	49.56			675926	419700		288219	599189
FALSE	High	Master Protein	F8WJN3	Cleavage and polyadenylation-specificity factor subunit 6 [OS=Homo sapiens]	0	25.956	10	6	18	6	478	52.2	6.43	116	10.36	6	6			RNA binding	Pf00076, Pf14259		ENSG00000111605.16		12				0	0	1.027	1.591	0.985542	0.976148	137.72	43.03	99.1	144.8	56.1	0.46	27.21	121.77		1.05629e+06	1.04949e+06		1.26586e+06	1.8691e+06
FALSE	High	Master Protein	P17987	T-complex protein 1 subunit alpha [OS=Homo sapiens]	0	25.937	16	7	26	7	556	60.3	6.11	188	11.98	7	7	cell organization and biogenesis;metabolic process;regulation of biological process;response to stimulus;transport	cytoplasm;cytoskeleton;cytosol;Golgi	nucleotide binding;protein binding;RNA binding	Pf00118	6950	ENSG00000120438.11	TCP1	6			BBSome-mediated cargo-targeting to cilium; Prefoldin mediated transfer of substrate to CCT/TriC; Gene and protein expression by JAK-STAT signaling after Interleukin-12 stimulation; Cooperation of PDCL (PhLP1) and TRiC/CCT in G-protein beta folding; Association of TriC/CCT with target proteins during biosynthesis; Folding of actin by CCT/TriC; Formation of tubulin folding intermediates by CCT/TriC…	18	0	13.234	0.466	0.425574	0.976148	43.82	8.89	22	7.1	270.9	15.9	70.71	69.37		1.14056e+06	1.42955e+06		237881	713681
FALSE	High	Master Protein	B4DRA0	cDNA FLJ58459, highly similar to RNA-binding region-containing protein 2 [OS=Homo sapiens]	0	25.867	11	5	22	5	502	56.4	10.02	230	22.22	5	5	metabolic process;regulation of biological process	cytoskeleton;nucleus	protein binding;RNA binding	Pf00076, Pf13893, Pf14259, Pf15519	9584		RBM39	20	mRNA Processing			1	0	0.067	1.022	0.653992	0.976148	2.19	6.55	118.3	159.3	22.4	11.4	21.21			1.50321e+06	1.27887e+06		2.17192e+06	1.60534e+06
FALSE	High	Master Protein	P61019-1	Ras-related protein Rab-2A [OS=Homo sapiens]	0	25.737	24	4	16	4	212	23.5	6.54	232	13.43	4	4	cell organization and biogenesis;metabolic process;regulation of biological process;response to stimulus;transport	cytosol;endoplasmic reticulum;Golgi;membrane;nucleus	catalytic activity;nucleotide binding;protein binding	Pf00009, Pf00025, Pf00071, Pf01926, Pf04670, Pf08477	5862	ENSG00000104388.14	RAB2A	8	Focal Adhesion-PI3K-Akt-mTOR-signaling pathway	AMPK signaling pathway	Golgi Cisternae Pericentriolar Stack Reorganization; RAB geranylgeranylation	10	0	0.106	0.563	0.750984	0.976148	8.7	11.55	133.4	91.3	75.3	29.01	10.77			1.59366e+06	1.05118e+06		821006	956342
[truncated: 1,320 more rows]
[truncated: 16 more columns]

## Sheet: Raw data donors 3 and 4
Checked	Protein FDR Confidence: Combined	Master	Accession	Description	Exp. q-value: Combined	Sum PEP Score	Coverage [%]	# Peptides	# PSMs	# Unique Peptides	# AAs	MW [kDa]	calc. pI	Score Sequest HT: Sequest HT	# Peptides (by Search Engine): Sequest HT	Biological Process	Cellular Component	Molecular Function	Pfam IDs	Entrez Gene ID	Ensembl Gene ID	Gene Symbol	Chromosome	KEGG Pathways	Reactome Pathways	WikiPathways	# Protein Pathway Groups	# Razor Peptides	Abundance Ratio (log2): (beads-only, with serum) / (pull-down, without serum)	Abundance Ratio (log2): (pull-down, with serum) / (pull-down, without serum)	Abundance Ratio Adj. P-Value: (beads-only, with serum) / (pull-down, without serum)	Abundance Ratio Adj. P-Value: (pull-down, with serum) / (pull-down, without serum)	Abundance Ratio Variability [%]: (beads-only, with serum) / (pull-down, without serum)	Abundance Ratio Variability [%]: (pull-down, with serum) / (pull-down, without serum)	Abundances (Grouped): beads-only, with serum	Abundances (Grouped): pull-down, with serum	Abundances (Grouped): pull-down, without serum	Abundances (Grouped) CV [%]: beads-only, with serum	Abundances (Grouped) CV [%]: pull-down, with serum	Abundances (Grouped) CV [%]: pull-down, without serum	Abundances (Normalized): F1: Sample, beads-only, with serum	Abundances (Normalized): F4: Sample, beads-only, with serum		Abundances (Normalized): F2: Sample, pull-down, with serum	Abundances (Normalized): F5: Sample, pull-down, with serum		Abundances (Normalized): F3: Sample, pull-down, without serum	Abundances (Normalized): F6: Sample, pull-down, without serum
[truncated: 1,687 more rows]

[truncated: 2 more sheets: 1.3x enriched -serum over beads, upreg. 1.3x -serum over + serum]
